# Supplementary material for: The Lipid Composition of Serum-Derived Small Extracellular Vesicles in Participants of a Lung Cancer Screening Study
Source: Cancers (Basel). 2021 Jul 8;13(14):3414. doi: 10.3390/cancers13143414 (PMC8307680; doi:10.3390/cancers13143414)
Supplement: Supplementary file 1 [file cancers-13-03414-s001.zip]

Archive with 3 entries (2 files):
- cancers-1261938-supplementary---final--/
- cancers-1261938-supplementary---final--/cancers-1261938-supplementary---final--.pdf
- cancers-1261938-supplementary---final--/Cancers-1261938-Supplementary_Tables-S1-S6.xlsx
