# Supplementary material for: The Lipid Composition of Serum-Derived Small Extracellular Vesicles in Participants of a Lung Cancer Screening Study
Source: Cancers (Basel). 2021 Jul 8;13(14):3414. doi: 10.3390/cancers13143414 (PMC8307680; doi:10.3390/cancers13143414)
Supplement: Supplementary file 1 [file cancers-13-03414-s001.zip › cancers-1261938-supplementary---final--/Cancers-1261938-Supplementary_Tables-S1-S6.xlsx]

## Sheet: Table S1
Table S1. Lipids detected in serum-derived sEV
metabolite			Kruskal-Wallis test				pairwise posthoc test p-value			pairwise comparison effect size						median value [‰]			fold-change
compound	monoisotopic mass	class	p-value	q-value	effect size	effect size (description)	LN vs. HC	LC vs. HC	LC vs. LN	LN vs. HC	description	LC vs. HC	description	LC vs. LN	description	HC	LN	LC	LN/HC	LC/HC	LC/LN
Cer(42:1)	649.637	sphingolipids	0.00421647	0.703196	0.0372	small	0.473	0.0134	0.0015	-0.0564739	negligible	0.195824	small	0.252298	small	0.344418	0.32934	0.45655	0.95622	1.32557	1.38626
PC(24:0)	621.437	glycerophospholipids	0.0100282	0.703196	0.03	small	0.363	0.0374	0.0029	-0.0715998	negligible	0.164421	small	0.236021	small	0.136391	0.106803	0.228202	0.783062	1.67314	2.13667
PC(38:6)	805.562	glycerophospholipids	0.0117879	0.703196	0.0287	small	0.0117	0.0076	0.8816	-0.199636	small	-0.211354	small	-0.0117171	negligible	7.42798	6.97323	6.84789	0.938779	0.921906	0.982026
PC(38:7)	803.547	glycerophospholipids	0.0133942	0.703196	0.0276	small	0.0058	0.0221	0.6296	-0.218941	small	-0.181004	small	0.0379373	negligible	5.94071	5.21163	5.45171	0.877275	0.917688	1.04607
PC(36:5)	779.547	glycerophospholipids	0.0219554	0.794788	0.0235	small	0.0106	0.0267	0.7291	-0.202438	small	-0.175201	small	0.0272377	negligible	15.4101	14.2397	14.5587	0.924049	0.944745	1.0224
CE(19:2)	662.6	cholesterol esters	0.0231678	0.794788	0.023	small	0.1048	0.0062	0.2583	0.127939	small	0.216963	small	0.089024	negligible	1.74323	2.34546	2.37087	1.34547	1.36005	1.01084
PC(35:2)	771.578	glycerophospholipids	0.0280721	0.794788	0.0214	small	0.0227	0.9263	0.0178	-0.180122	small	0.00727944	negligible	0.187401	small	0.329663	0.178254	0.276224	0.540716	0.837899	1.54961
PC(42:2)	869.687	glycerophospholipids	0.0330434	0.794788	0.0201	small	0.0112	0.0671	0.4734	-0.200933	small	-0.144512	small	0.0564209	negligible	0.1962	0.109172	0.124455	0.556432	0.634328	1.13999
LPC(20:1)	549.379	glycerophospholipids	0.0340623	0.794788	0.0198	small	0.0378	0.7385	0.0161	-0.164096	small	0.0262554	negligible	0.190352	small	0.0731753	0.0610226	0.0842423	0.833923	1.15124	1.38051
PC-O(32:0)	719.583	glycerophospholipids	0.0413258	0.859304	0.0182	small	0.3313	0.1219	0.0122	-0.0764858	negligible	0.121952	small	0.198438	small	0.0736969	0.0610701	0.0920678	0.828666	1.24928	1.50758
TG(54:2)	886.799	glycerides	0.0450112	0.859304	0.0175	small	0.6646	0.0191	0.0553	0.0341094	negligible	0.185431	small	0.151322	small	1.91417	2.15719	2.69972	1.12696	1.41039	1.2515
LPC(18:0)	537.343	glycerophospholipids	0.0587258	0.973307	0.0153	small	0.0982	0.5034	0.0206	-0.130443	small	0.0526551	negligible	0.183098	small	1.17448	0.981312	1.23598	0.835529	1.05236	1.25952
PC(38:5)	807.578	glycerophospholipids	0.0614443	0.973307	0.0149	small	0.0696	0.0262	0.6793	-0.143203	small	-0.175719	small	-0.0325161	negligible	10.1167	9.66103	9.62625	0.954961	0.951523	0.9964
PC(37:5)	793.562	glycerophospholipids	0.0754985	0.973307	0.0132	small	0.1782	0.0238	0.356	-0.106082	small	-0.178749	small	-0.0726665	negligible	0.423375	0.406092	0.39188	0.959179	0.925611	0.965004
PC(40:8)	829.562	glycerophospholipids	0.0786408	0.973307	0.0129	small	0.081	0.0346	0.7091	-0.137663	small	-0.167007	small	-0.0293444	negligible	1.7463	1.66359	1.55323	0.95264	0.889444	0.933662
TG(56:8)	902.736	glycerides	0.0803792	0.973307	0.0127	small	0.1647	0.0262	0.3997	-0.109501	small	-0.175785	small	-0.066284	negligible	1.71697	1.52506	1.34363	0.888224	0.782557	0.881036
PC-O(36:2)	771.614	glycerophospholipids	0.0881861	0.973307	0.0119	small	0.0596	0.0528	0.957	0.148683	small	0.152924	small	0.00424052	negligible	0.0833749	0.120217	0.111451	1.44188	1.33675	0.927088
PC(36:4)	781.562	glycerophospholipids	0.0905377	0.973307	0.0117	small	0.0428	0.7742	0.0815	-0.160018	small	-0.0225694	negligible	0.137448	small	16.2333	15.5415	16.2384	0.957381	1.00031	1.04484
TG(52:6)	850.705	glycerides	0.0982828	0.973307	0.011	small	0.4042	0.0327	0.1905	-0.0656539	negligible	-0.168793	small	-0.103139	small	1.18868	1.04362	1.02506	0.877971	0.862358	0.982217
PC(34:2)	757.562	glycerophospholipids	0.100009	0.973307	0.0109	small	0.032	0.3083	0.2572	-0.169443	small	-0.0802181	negligible	0.0892244	negligible	21.6394	19.4674	19.9826	0.899628	0.923438	1.02647
PC(38:3)	811.609	glycerophospholipids	0.100747	0.973307	0.0108	small	0.1614	0.0353	0.4772	-0.110368	small	-0.166303	small	-0.0559346	negligible	2.01488	1.85675	1.79829	0.921523	0.892506	0.968513
PC-O(33:3)	727.552	glycerophospholipids	0.101965	0.973307	0.0107	small	0.2496	0.0328	0.3221	0.0906739	negligible	0.168634	small	0.0779601	negligible	0.0192273	0.0206757	0.0233534	1.07533	1.2146	1.12951
SM(32:1)	674.536	sphingolipids	0.116495	0.999211	0.00958	negligible	0.0747	0.9776	0.0703	-0.140656	small	0.00220601	negligible	0.142862	small	0.516672	0.470316	0.499507	0.91028	0.966778	1.06207
AC(16:2)	395.304	acylcarnitines	0.123685	0.999211	0.00908	negligible	0.5951	0.1479	0.0484	-0.0418155	negligible	0.114066	small	0.155882	small	0.00536504	0.00554959	0.00750361	1.0344	1.39861	1.3521
SM(34:1)	702.568	sphingolipids	0.124518	0.999211	0.00903	negligible	0.3949	0.2356	0.0423	-0.0669559	negligible	0.0934206	negligible	0.160376	small	4.20042	4.09536	4.39811	0.974988	1.04706	1.07392
DG(39:0)	666.616	glycerides	0.136523	0.999211	0.00826	negligible	0.8823	0.0989	0.0724	-0.01164	negligible	0.130156	small	0.141796	small	0.391725	0.405295	0.49	1.03464	1.25088	1.209
PC(38:4)	809.593	glycerophospholipids	0.150889	0.999211	0.00743	negligible	0.0625	0.65	0.1578	-0.147025	small	-0.0356986	negligible	0.111327	small	6.39044	6.07149	6.22475	0.950089	0.974072	1.02524
CE(18:1)	650.6	cholesterol esters	0.151533	0.999211	0.00739	negligible	0.0625	0.1598	0.6451	0.147023	small	0.110796	small	-0.0362268	negligible	75.4456	79.7672	76.3254	1.05728	1.01166	0.956852
SM(39:1)	772.646	sphingolipids	0.164594	0.999211	0.0067	negligible	0.0701	0.1621	0.6773	-0.142919	small	-0.110185	small	0.0327338	negligible	0.26214	0.178017	0.216233	0.679093	0.824874	1.21467
TG(51:4)	840.721	glycerides	0.173067	0.999211	0.00628	negligible	0.7009	0.1627	0.0755	0.0302163	negligible	-0.110029	small	-0.140246	small	0.437265	0.44512	0.378481	1.01796	0.865564	0.850289
PC(34:3)	755.547	glycerophospholipids	0.173225	0.999211	0.00628	negligible	0.1297	0.8455	0.0875	-0.119455	small	0.0153283	negligible	0.134783	small	1.33833	1.31873	1.41325	0.985356	1.05598	1.07168
PC-O(36:6)	763.552	glycerophospholipids	0.180575	0.999211	0.00593	negligible	0.7821	0.1482	0.0854	-0.0217553	negligible	0.113973	small	0.135729	small	0.248194	0.233631	0.292433	0.941323	1.17824	1.25169
PC(36:3)	783.578	glycerophospholipids	0.180654	0.999211	0.00593	negligible	0.0806	0.7235	0.1627	-0.137842	small	-0.0278327	negligible	0.11001	small	6.41119	6.06206	6.26852	0.945544	0.977747	1.03406
PC(34:1)	759.578	glycerophospholipids	0.182859	0.999211	0.00583	negligible	0.2448	0.5101	0.0692	-0.0915967	negligible	0.0518314	negligible	0.143428	small	14.7981	13.6755	14.6803	0.924144	0.992044	1.07347
SM(35:1)	716.583	sphingolipids	0.186395	0.999211	0.00567	negligible	0.1591	0.7548	0.0858	-0.110964	small	0.0245706	negligible	0.135535	small	0.156524	0.124587	0.160523	0.795964	1.02555	1.28844
SM(37:1)	744.615	sphingolipids	0.187122	0.999211	0.00563	negligible	0.3569	0.0676	0.3622	0.0725217	negligible	0.144251	small	0.0717291	negligible	0.188927	0.204001	0.223464	1.07979	1.18281	1.09541
PC(32:0)	733.562	glycerophospholipids	0.203571	0.999211	0.00493	negligible	0.075	0.3562	0.3885	-0.140503	small	-0.0726282	negligible	0.0678743	negligible	1.28743	1.22288	1.29685	0.949855	1.00731	1.06049
PC(30:0)	705.531	glycerophospholipids	0.21055	0.999211	0.00465	negligible	0.8998	0.1441	0.1128	-0.00990244	negligible	0.115132	small	0.125035	small	0.279001	0.274428	0.334991	0.983609	1.20068	1.22069
PC-O(36:4)	767.583	glycerophospholipids	0.213397	0.999211	0.00454	negligible	0.0852	0.5691	0.2479	-0.13581	small	-0.0448005	negligible	0.0910093	negligible	0.326055	0.193481	0.253589	0.593399	0.77775	1.31067
LPC(18:1)	521.348	glycerophospholipids	0.217309	0.999211	0.00439	negligible	0.8773	0.1531	0.1136	-0.0121454	negligible	0.112609	small	0.124754	small	0.287464	0.261137	0.316706	0.908416	1.10172	1.2128
TG(54:5)	880.752	glycerides	0.218273	0.999211	0.00435	negligible	0.1609	0.8443	0.1103	0.110495	small	-0.0154455	negligible	-0.12594	small	7.67319	8.16616	7.61563	1.06425	0.992499	0.932585
PC(42:4)	865.656	glycerophospholipids	0.219801	0.999211	0.00429	negligible	0.5151	0.2833	0.0854	0.0512194	negligible	-0.0844856	negligible	-0.135705	small	0.324172	0.345958	0.299195	1.06721	0.922952	0.86483
SM(33:2)	686.536	sphingolipids	0.223605	0.999211	0.00415	negligible	0.086	0.4874	0.3049	-0.135431	small	-0.0546477	negligible	0.0807836	negligible	0.689297	0.612141	0.659865	0.888065	0.957302	1.07796
DG(36:3)	618.522	glycerides	0.234219	0.999211	0.00376	negligible	0.5764	0.2651	0.095	0.0439473	negligible	-0.0877626	negligible	-0.13171	small	1.38661	1.52026	1.37212	1.09638	0.989551	0.902559
PC(36:2)	785.593	glycerophospholipids	0.234603	0.999211	0.00375	negligible	0.0893	0.3931	0.3959	-0.13404	small	-0.0672182	negligible	0.0668223	negligible	10.9681	10.3094	10.2935	0.939947	0.938492	0.998451
PC-O(36:5)	765.567	glycerophospholipids	0.23672	0.999211	0.00367	negligible	0.0982	0.6105	0.2513	-0.130428	small	-0.0400743	negligible	0.090354	negligible	1.20466	1.05894	1.16756	0.87904	0.969203	1.10257
TG(54:4)	882.768	glycerides	0.244164	0.999211	0.00342	negligible	0.1264	0.8659	0.1736	0.120515	small	0.013283	negligible	-0.107232	small	11.1979	11.7275	11.5179	1.04729	1.02858	0.982134
PC(40:9)	827.547	glycerophospholipids	0.268474	0.999211	0.00263	negligible	0.1412	0.1868	0.8791	-0.115983	small	-0.104024	small	0.0119588	negligible	1.60311	1.37966	1.4247	0.860613	0.888708	1.03264
TG(52:5)	852.721	glycerides	0.270847	0.999211	0.00255	negligible	0.5118	0.3419	0.1089	0.0516144	negligible	-0.0748276	negligible	-0.126442	small	3.73796	4.03244	3.39922	1.07878	0.909378	0.842969
SM(41:1)	800.677	sphingolipids	0.274755	0.999211	0.00243	negligible	0.1585	0.1713	0.9661	-0.111136	small	-0.107795	small	0.0033411	negligible	1.08062	0.964755	0.980087	0.892777	0.906964	1.01589
PC(33:2)	743.547	glycerophospholipids	0.276684	0.999211	0.00237	negligible	0.1099	0.4368	0.4097	-0.126079	small	-0.0611932	negligible	0.0648859	negligible	0.183454	0.157621	0.150771	0.859182	0.821845	0.956543
PC(37:3)	797.593	glycerophospholipids	0.286445	0.999211	0.00209	negligible	0.136	0.2328	0.7645	-0.117534	small	-0.0939742	negligible	0.0235595	negligible	0.0592717	0.0361139	0.0363252	0.609294	0.61286	1.00585
PC(32:5)	723.484	glycerophospholipids	0.299488	0.999211	0.00171	negligible	0.512	0.1229	0.3735	0.0515927	negligible	0.121643	small	0.07005	negligible	0.208283	0.210875	0.230531	1.01244	1.10681	1.09321
DG-O(34:1)	580.543	glycerides	0.309144	0.999211	0.00145	negligible	0.1494	0.7783	0.2454	-0.113629	small	-0.0221459	negligible	0.0914836	negligible	6.14172	5.4278	6.12224	0.883759	0.996829	1.12794
DG(42:0)	708.663	glycerides	0.315842	0.999211	0.00127	negligible	0.6741	0.2931	0.1416	-0.0330841	negligible	0.0827761	negligible	0.11586	small	0.362826	0.352512	0.379032	0.971574	1.04467	1.07523
LPC(16:0)	495.332	glycerophospholipids	0.317551	0.999211	0.00123	negligible	0.6231	0.3206	0.1382	-0.0386631	negligible	0.0782049	negligible	0.116868	small	0.43273	0.386234	0.4531	0.892553	1.04707	1.17312
TG(50:3)	828.721	glycerides	0.320733	0.999211	0.00114	negligible	0.5483	0.1351	0.3701	-0.0472286	negligible	-0.117786	small	-0.0705573	negligible	9.33424	8.67545	8.77631	0.929422	0.940228	1.01163
Cer(41:1)	635.622	sphingolipids	0.331538	0.999211	0.000867	negligible	0.1693	0.2429	0.8354	0.108325	small	0.0919841	negligible	-0.016341	negligible	0.260836	0.34812	0.320079	1.33464	1.22713	0.91945
TG(50:4)	826.705	glycerides	0.33886	0.999211	0.000685	negligible	0.3714	0.1458	0.5736	-0.0703653	negligible	-0.11464	small	-0.0442748	negligible	4.07775	3.57204	3.43939	0.875984	0.843453	0.962863
TG(52:4)	854.736	glycerides	0.353522	0.999211	0.000332	negligible	0.4469	0.4974	0.1507	0.0598571	negligible	-0.0534015	negligible	-0.113259	small	14.5234	14.7914	14.3577	1.01845	0.988592	0.970679
DG(34:3)	590.491	glycerides	0.360986	0.999211	0.000158	negligible	0.2788	0.7947	0.1796	0.0852768	negligible	-0.0204629	negligible	-0.10574	small	0.326203	0.331798	0.317684	1.01715	0.973886	0.957462
CE(20:5)	670.569	cholesterol esters	0.363806	0.999211	9.28e-05	negligible	0.1567	0.4446	0.5131	0.11162	small	0.0601573	negligible	-0.051463	negligible	16.6392	19.2346	16.604	1.15598	0.997883	0.863234
PC-O(35:4)	753.567	glycerophospholipids	0.364571	0.999211	7.53e-05	negligible	0.2549	0.1937	0.8714	0.0896643	negligible	0.102398	small	0.0127339	negligible	0.0299109	0.062529	0.0557566	2.09051	1.86409	0.891691
PC(40:6)	833.593	glycerophospholipids	0.367209	0.999211	1.52e-05	negligible	0.331	0.17	0.6878	-0.0765329	negligible	-0.108147	small	-0.0316143	negligible	2.747	2.6067	2.48128	0.948926	0.90327	0.951886
PC-O(38:6)	791.583	glycerophospholipids	0.369553	0.999211	-3.78e-05	negligible	0.1597	0.5003	0.4628	-0.110823	small	-0.0530403	negligible	0.0577824	negligible	0.536355	0.520182	0.500913	0.969847	0.93392	0.962956
SM(43:2)	826.693	sphingolipids	0.369604	0.999211	-3.9e-05	negligible	0.6194	0.3718	0.1652	-0.0390777	negligible	0.070296	negligible	0.109374	small	0.0500965	0.0454594	0.0608061	0.907436	1.21378	1.33759
PC(40:5)	835.609	glycerophospholipids	0.378626	0.999211	-0.00024	negligible	0.1737	0.3548	0.6621	-0.107211	small	-0.0728353	negligible	0.0343762	negligible	1.0822	1.0595	0.97957	0.97902	0.905163	0.92456
SM(39:2)	772.646	sphingolipids	0.381365	0.999211	-0.0003	negligible	0.3188	0.7377	0.1833	-0.0784965	negligible	0.0263411	negligible	0.104838	small	1.18394	0.847977	1.10563	0.71623	0.933855	1.30385
TG(54:6)	878.736	glycerides	0.395638	0.999211	-0.000606	negligible	0.8155	0.2024	0.2972	-0.0183482	negligible	-0.100432	small	-0.0820838	negligible	4.31567	4.33144	3.93062	1.00365	0.910778	0.907463
SM(41:2)	798.661	sphingolipids	0.410573	0.999211	-0.000915	negligible	0.6578	0.3865	0.1911	-0.0348473	negligible	0.0681586	negligible	0.103006	small	0.661378	0.644369	0.771574	0.974283	1.16662	1.19741
PC-O(32:1)	717.567	glycerophospholipids	0.41295	0.999211	-0.000963	negligible	0.8351	0.3027	0.2157	-0.01637	negligible	0.0811476	negligible	0.0975175	negligible	0.190855	0.184008	0.209128	0.964124	1.09574	1.13652
PC-O(38:5)	793.599	glycerophospholipids	0.418097	0.999211	-0.00107	negligible	0.2344	0.9165	0.2781	-0.0936506	negligible	-0.00825038	negligible	0.0854002	negligible	0.572193	0.533886	0.58952	0.933053	1.03028	1.10421
PC-O(34:3)	741.567	glycerophospholipids	0.421515	0.999211	-0.00113	negligible	0.7244	0.3588	0.2045	-0.0277344	negligible	0.0722323	negligible	0.0999667	negligible	0.279058	0.279964	0.310831	1.00325	1.11386	1.11025
PC-O(40:7)	817.599	glycerophospholipids	0.433662	0.999211	-0.00137	negligible	0.4131	0.2037	0.6498	-0.0644134	negligible	-0.10013	small	-0.035717	negligible	0.279089	0.238721	0.214308	0.855357	0.767886	0.897737
TG(49:2)	816.721	glycerides	0.443548	0.999211	-0.00156	negligible	0.2044	0.5601	0.4914	-0.0999894	negligible	-0.0458486	negligible	0.0541408	negligible	1.3146	1.21255	1.25015	0.922369	0.950973	1.03101
SM(40:1)	786.661	sphingolipids	0.444914	0.999211	-0.00158	negligible	0.6611	0.4164	0.2114	0.0344847	negligible	-0.0639678	negligible	-0.0984525	negligible	0.940287	0.933169	0.862764	0.99243	0.917554	0.924553
TG(54:7)	876.721	glycerides	0.447072	0.999211	-0.00162	negligible	0.6363	0.2106	0.4351	-0.0372041	negligible	-0.098626	negligible	-0.0614219	negligible	1.38928	1.38871	1.32616	0.999591	0.954567	0.954958
DG-O(36:4)	602.527	glycerides	0.456291	0.999211	-0.00179	negligible	0.2311	0.3654	0.7692	-0.0943185	negligible	-0.0712433	negligible	0.0230751	negligible	0.394146	0.390995	0.383959	0.992006	0.974154	0.982004
PC-O(40:8)	815.583	glycerophospholipids	0.459938	0.999211	-0.00186	negligible	0.3762	0.2312	0.754	0.0696618	negligible	0.0943153	negligible	0.0246536	negligible	0.745919	0.78435	0.776651	1.05152	1.0412	0.990184
PC(36:6)	777.531	glycerophospholipids	0.482924	0.999211	-0.00227	negligible	0.4944	0.2308	0.6057	-0.0537708	negligible	-0.0943839	negligible	-0.0406132	negligible	0.458998	0.445143	0.446818	0.969816	0.973464	1.00376
SM(36:2)	728.583	sphingolipids	0.484364	0.999211	-0.00229	negligible	0.6873	0.4363	0.238	-0.0316656	negligible	0.0612699	negligible	0.0929354	negligible	0.230993	0.224155	0.255224	0.970396	1.1049	1.1386
SM(40:2)	786.661	sphingolipids	0.485327	0.999211	-0.00231	negligible	0.2616	0.3553	0.8422	-0.0884173	negligible	-0.0727601	negligible	0.0156572	negligible	1.17543	1.13386	1.11062	0.964635	0.94486	0.9795
PC(40:7)	831.578	glycerophospholipids	0.486981	0.999211	-0.00234	negligible	0.4217	0.2427	0.7145	-0.0632421	negligible	-0.0920124	negligible	-0.0287703	negligible	3.68024	3.69499	3.52628	1.00401	0.958167	0.954341
CE(22:6)	696.585	cholesterol esters	0.488173	0.999211	-0.00236	negligible	0.2459	0.4114	0.7338	-0.0913974	negligible	-0.0646448	negligible	0.0267526	negligible	6.67624	6.31409	6.45867	0.945755	0.96741	1.0229
Cer(42:2)	647.622	sphingolipids	0.491873	0.999211	-0.00242	negligible	0.6685	0.4559	0.2409	-0.0336809	negligible	0.0586785	negligible	0.0923594	negligible	0.404956	0.415161	0.466664	1.0252	1.15238	1.12406
SM(44:2)	840.708	sphingolipids	0.499737	0.999211	-0.00255	negligible	0.3866	0.7993	0.263	-0.0681467	negligible	0.0199967	negligible	0.0881434	negligible	1.52717	1.2977	1.47757	0.849747	0.967525	1.1386
DG(36:4)	616.507	glycerides	0.502756	0.999211	-0.0026	negligible	0.9289	0.3347	0.292	0.00701622	negligible	-0.0759506	negligible	-0.0829668	negligible	0.57651	0.581823	0.579116	1.00922	1.00452	0.995347
PC(37:0)	803.64	glycerophospholipids	0.512108	0.999211	-0.00276	negligible	0.9591	0.3311	0.3063	-0.00403402	negligible	0.0765148	negligible	0.0805488	negligible	0.833221	0.790264	0.950014	0.948444	1.14017	1.20215
PC(35:3)	769.562	glycerophospholipids	0.517518	0.999211	-0.00284	negligible	0.5861	0.2531	0.5488	0.0428376	negligible	0.090016	negligible	0.0471784	negligible	0.544261	0.492157	0.632123	0.904267	1.16143	1.28439
CE(20:4)	672.585	cholesterol esters	0.527238	0.999211	-0.003	negligible	0.2598	0.5888	0.557	0.0887376	negligible	0.0425274	negligible	-0.0462102	negligible	55.2084	58.9089	57.247	1.06703	1.03692	0.971789
PC(42:7)	859.609	glycerophospholipids	0.528456	0.999211	-0.00302	negligible	0.3199	0.3404	0.9671	0.0783023	negligible	0.075058	negligible	-0.00324433	negligible	0.258573	0.281641	0.317865	1.08921	1.22931	1.12862
DG(38:5)	642.522	glycerides	0.529597	0.999211	-0.00304	negligible	0.3101	0.3552	0.9276	-0.0799238	negligible	-0.0727775	negligible	0.00714623	negligible	0.187551	0.161071	0.166867	0.858811	0.889716	1.03599
PC(46:2)	925.75	glycerophospholipids	0.539259	0.999211	-0.00319	negligible	0.2829	0.4411	0.7609	-0.0845647	negligible	-0.0606288	negligible	0.0239359	negligible	0.205972	0.18132	0.182513	0.880315	0.886108	1.00658
PC(39:2)	827.64	glycerophospholipids	0.539795	0.999211	-0.0032	negligible	0.8401	0.297	0.4	0.0158695	negligible	0.0821094	negligible	0.0662399	negligible	0.140347	0.135347	0.150703	0.964376	1.07379	1.11346
TG(54:3)	884.783	glycerides	0.540491	0.999211	-0.00321	negligible	0.3387	0.9991	0.3382	0.075314	negligible	-8.76764e-05	negligible	-0.0754017	negligible	13.436	13.9255	13.396	1.03643	0.997021	0.961977
TG(48:1)	804.721	glycerides	0.543455	0.999211	-0.00325	negligible	0.2743	0.6586	0.5141	-0.0860962	negligible	-0.0347629	negligible	0.0513334	negligible	7.1603	6.73615	7.61856	0.940764	1.064	1.131
PC(40:3)	839.64	glycerophospholipids	0.548553	0.999211	-0.00333	negligible	0.2762	0.6326	0.5407	0.0857422	negligible	0.0376108	negligible	-0.0481314	negligible	0.0997852	0.110134	0.101682	1.10371	1.01901	0.923258
DG(34:1)	594.522	glycerides	0.565651	0.999211	-0.00359	negligible	0.7542	0.3	0.469	-0.0246324	negligible	-0.0816113	negligible	-0.0569789	negligible	2.529	2.51396	2.38592	0.994052	0.943424	0.949069
TG(56:6)	906.768	glycerides	0.570375	0.999211	-0.00365	negligible	0.5485	0.2928	0.6506	-0.0472032	negligible	-0.0828357	negligible	-0.0356325	negligible	2.90491	2.69357	2.50413	0.927249	0.862032	0.929667
TG(52:7)	848.689	glycerides	0.573138	0.999211	-0.00369	negligible	0.6354	0.2941	0.5646	-0.0372972	negligible	-0.0826149	negligible	-0.0453177	negligible	1.45221	1.34159	1.34449	0.923828	0.92582	1.00216
PC-O(33:6)	721.505	glycerophospholipids	0.573729	0.999211	-0.0037	negligible	0.3638	0.3624	0.9978	0.0714824	negligible	0.0717015	negligible	0.000219137	negligible	0.397758	0.510814	0.46588	1.28423	1.17127	0.912035
PC-O(34:1)	745.599	glycerophospholipids	0.574247	0.999211	-0.00371	negligible	0.9876	0.3677	0.3594	-0.00122716	negligible	0.0709123	negligible	0.0721395	negligible	0.333942	0.342362	0.351152	1.02521	1.05154	1.02568
PC-O(35:3)	755.583	glycerophospholipids	0.581222	0.999211	-0.00381	negligible	0.3425	0.9113	0.402	0.0747216	negligible	0.00876499	negligible	-0.0659566	negligible	0.0903276	0.105174	0.0903284	1.16437	1.00001	0.858845
PC(34:4)	753.531	glycerophospholipids	0.58423	0.999211	-0.00385	negligible	0.3021	0.6279	0.5836	-0.0812497	negligible	-0.0381269	negligible	0.0431228	negligible	0.937701	0.869472	0.857189	0.927238	0.914138	0.985873
PC(30:3)	699.484	glycerophospholipids	0.587098	0.999211	-0.0039	negligible	0.653	0.3053	0.5643	-0.0353653	negligible	-0.0807222	negligible	-0.0453569	negligible	1.1948	1.06497	0.868553	0.891336	0.726941	0.815564
SM(33:1)	688.552	sphingolipids	0.609287	0.999211	-0.0042	negligible	0.7277	0.3281	0.5284	0.0273852	negligible	0.0769854	negligible	0.0496002	negligible	0.372817	0.366709	0.377068	0.983619	1.0114	1.02825
SM(42:2)	812.677	sphingolipids	0.61283	0.999211	-0.00425	negligible	0.4132	0.9467	0.3761	-0.0644086	negligible	0.00525784	negligible	0.0696664	negligible	2.85848	2.87835	2.87869	1.00695	1.00707	1.00012
TG(51:1)	846.768	glycerides	0.622594	0.999211	-0.00438	negligible	0.809	0.3504	0.4885	0.0190146	negligible	0.0735173	negligible	0.0545027	negligible	1.08803	1.18134	1.27564	1.08575	1.17242	1.07983
AC(16:1)	397.319	acylcarnitines	0.627147	0.999211	-0.00445	negligible	0.6745	0.3373	0.5891	0.0330336	negligible	0.0755304	negligible	0.0424968	negligible	0.0108826	0.012105	0.012727	1.11233	1.16948	1.05138
PC(39:7)	817.562	glycerophospholipids	0.63058	0.999211	-0.00449	negligible	0.6022	0.664	0.3396	-0.0410063	negligible	0.0341719	negligible	0.0751782	negligible	0.482576	0.401605	0.462553	0.832211	0.958509	1.15176
TG(55:6)	892.752	glycerides	0.633022	0.999211	-0.00452	negligible	0.3436	0.6975	0.5761	-0.0745637	negligible	-0.030579	negligible	0.0439847	negligible	0.25609	0.246093	0.26104	0.960963	1.01933	1.06074
TG(52:3)	856.752	glycerides	0.6364	0.999211	-0.00457	negligible	0.5845	0.6917	0.3458	0.0430199	negligible	-0.0311916	negligible	-0.0742115	negligible	37.2964	38.3194	37.2498	1.02743	0.998752	0.972088
CE(16:1)	622.569	cholesterol esters	0.642304	0.999211	-0.00464	negligible	0.9511	0.4358	0.4007	-0.00481875	negligible	0.0613295	negligible	0.0661483	negligible	12.2285	12.3831	13.6825	1.01264	1.1189	1.10493
SM(44:1)	842.724	sphingolipids	0.64377	0.999211	-0.00466	negligible	0.4713	0.381	0.8761	-0.0566854	negligible	-0.0689512	negligible	-0.0122658	negligible	0.429604	0.378148	0.349261	0.880225	0.812983	0.923608
TG(51:2)	844.752	glycerides	0.644528	0.999211	-0.00467	negligible	0.4254	0.9822	0.4126	-0.0627304	negligible	0.00175225	negligible	0.0644827	negligible	2.2028	2.08495	2.09102	0.946501	0.949255	1.00291
SM(42:1)	814.693	sphingolipids	0.646847	0.999211	-0.0047	negligible	0.375	0.8389	0.4939	-0.069826	negligible	-0.015989	negligible	0.053837	negligible	1.03645	1.00644	1.00485	0.971045	0.969507	0.998417
SM(38:1)	758.63	sphingolipids	0.648186	0.999211	-0.00472	negligible	0.9956	0.4235	0.4203	-0.000438051	negligible	0.0629918	negligible	0.0634298	negligible	0.744896	0.736112	0.800023	0.988207	1.07401	1.08682
AC(3:1)	215.116	acylcarnitines	0.653366	0.999211	-0.00479	negligible	0.4497	0.9405	0.4063	-0.0594854	negligible	0.00586969	negligible	0.0653551	negligible	0.120685	0.108677	0.115767	0.900505	0.959253	1.06524
PC(37:4)	795.578	glycerophospholipids	0.656331	0.999211	-0.00482	negligible	0.6416	0.6536	0.3609	-0.0366192	negligible	0.0353051	negligible	0.0719243	negligible	0.448271	0.416947	0.456763	0.930123	1.01894	1.09549
PC(44:7)	887.64	glycerophospholipids	0.656774	0.999211	-0.00483	negligible	0.9618	0.4437	0.4158	-0.00376704	negligible	0.0602726	negligible	0.0640396	negligible	0.812106	0.890548	0.967851	1.09659	1.19178	1.0868
TG(51:3)	842.736	glycerides	0.66301	0.999211	-0.00491	negligible	0.3685	0.7029	0.6042	-0.0707825	negligible	-0.0300037	negligible	0.0407788	negligible	1.00718	0.996014	0.972624	0.988914	0.965691	0.976517
PC(44:3)	895.703	glycerophospholipids	0.667675	0.999211	-0.00497	negligible	0.8928	0.4845	0.4045	-0.0105995	negligible	0.0550125	negligible	0.065612	negligible	3.05451	2.84614	3.1715	0.931785	1.0383	1.11431
PC(41:2)	855.672	glycerophospholipids	0.670594	0.999211	-0.005	negligible	0.9379	0.4197	0.4659	0.00613186	negligible	0.0635085	negligible	0.0573766	negligible	0.179458	0.208031	0.195334	1.15922	1.08847	0.938967
PC(33:4)	739.515	glycerophospholipids	0.679825	0.999211	-0.00512	negligible	0.8082	0.544	0.3958	-0.0190953	negligible	0.0477382	negligible	0.0668334	negligible	0.356433	0.328184	0.366553	0.920744	1.02839	1.11691
PC(37:1)	801.625	glycerophospholipids	0.681739	0.999211	-0.00514	negligible	0.4438	0.4572	0.9822	-0.0602633	negligible	-0.0585114	negligible	0.00175184	negligible	0.157787	0.150468	0.157497	0.953611	0.998159	1.04671
PC(41:1)	857.687	glycerophospholipids	0.683084	0.999211	-0.00516	negligible	0.5337	0.8298	0.4027	-0.0489635	negligible	0.0169051	negligible	0.0658686	negligible	0.0781806	0.06919	0.0855502	0.885002	1.09426	1.23645
CE(18:3)	646.569	cholesterol esters	0.685732	0.999211	-0.00519	negligible	0.3971	0.5649	0.7858	0.0666558	negligible	0.0452839	negligible	-0.0213719	negligible	11.5979	12.2901	11.6811	1.05969	1.00717	0.950444
PC(38:2)	813.625	glycerophospholipids	0.688162	0.999211	-0.00522	negligible	0.4797	0.4359	0.9423	-0.0556187	negligible	-0.061312	negligible	-0.00569325	negligible	0.466354	0.449469	0.441357	0.963794	0.9464	0.981952
TG(56:7)	904.752	glycerides	0.688461	0.999211	-0.00522	negligible	0.5028	0.4223	0.8946	-0.0527282	negligible	-0.0631512	negligible	-0.010423	negligible	3.57414	3.00056	3.1316	0.83952	0.876183	1.04367
PC(35:1)	773.593	glycerophospholipids	0.696637	0.999211	-0.00532	negligible	0.7773	0.4052	0.5824	0.0222464	negligible	0.0655129	negligible	0.0432665	negligible	0.548158	0.585279	0.559338	1.06772	1.0204	0.955679
PC(37:6)	791.547	glycerophospholipids	0.697014	0.999211	-0.00533	negligible	0.4749	0.972	0.4535	0.0562289	negligible	-0.00275889	negligible	-0.0589878	negligible	0.130995	0.143113	0.120377	1.0925	0.918937	0.841132
TG(56:9)	900.721	glycerides	0.698357	0.999211	-0.00534	negligible	0.4301	0.8919	0.5135	-0.0620965	negligible	-0.0106852	negligible	0.0514113	negligible	1.13049	1.03973	1.11579	0.919714	0.986995	1.07315
TG(49:1)	818.736	glycerides	0.700012	0.999211	-0.00536	negligible	0.52	0.8827	0.4291	-0.0506226	negligible	0.0116047	negligible	0.0622273	negligible	1.07009	0.947393	1.04036	0.885341	0.972217	1.09813
PC(36:1)	787.609	glycerophospholipids	0.705196	0.999211	-0.00542	negligible	0.5946	0.7731	0.4122	-0.0418631	negligible	0.0226831	negligible	0.0645462	negligible	2.17598	2.15031	2.27235	0.988205	1.04429	1.05675
TG(44:1)	748.658	glycerides	0.709521	0.999211	-0.00547	negligible	0.4559	0.4975	0.9463	-0.0586769	negligible	-0.0533785	negligible	0.00529844	negligible	1.03051	1.00811	1.04987	0.978256	1.01878	1.04143
PC(29:2)	687.484	glycerophospholipids	0.713198	0.999211	-0.00552	negligible	0.6617	0.4134	0.7034	0.0344172	negligible	0.064368	negligible	0.0299508	negligible	0.0922523	0.104422	0.105626	1.13192	1.14497	1.01153
PC(32:1)	731.547	glycerophospholipids	0.714949	0.999211	-0.00554	negligible	0.5258	0.899	0.4466	-0.0499176	negligible	0.00998351	negligible	0.0599011	negligible	3.39667	3.05799	3.44338	0.900291	1.01375	1.12603
CE(17:0)	638.6	cholesterol esters	0.717325	0.999211	-0.00556	negligible	0.4373	0.5538	0.8534	0.0611263	negligible	0.0465891	negligible	-0.0145372	negligible	12.4908	13.9084	12.4427	1.11349	0.996152	0.894619
CE(16:0)	624.585	cholesterol esters	0.722077	0.999211	-0.00562	negligible	0.6878	0.6878	0.4218	0.0316132	negligible	-0.0316132	negligible	-0.0632263	negligible	22.3128	22.4675	20.6954	1.00694	0.927513	0.921124
TG(53:5)	866.736	glycerides	0.726741	0.999211	-0.00567	negligible	0.5419	0.4549	0.8906	0.0479877	negligible	0.0588024	negligible	0.0108147	negligible	0.32475	0.333202	0.336517	1.02603	1.03623	1.00995
PC(39:5)	821.593	glycerophospholipids	0.732534	0.999211	-0.00574	negligible	0.5441	0.462	0.8972	-0.0477234	negligible	-0.057881	negligible	-0.0101576	negligible	0.432225	0.428661	0.374275	0.991754	0.865926	0.873126
PC(44:1)	899.734	glycerophospholipids	0.73292	0.999211	-0.00574	negligible	0.4791	0.5172	0.9521	-0.0556918	negligible	-0.0509632	negligible	0.00472855	negligible	0.176649	0.170792	0.161709	0.966848	0.915429	0.946818
LPC(20:3)	545.348	glycerophospholipids	0.734785	0.999211	-0.00577	negligible	0.4546	0.8595	0.568	0.0588435	negligible	0.0139228	negligible	-0.0449207	negligible	0.684384	0.718882	0.659895	1.05041	0.964218	0.917946
PC(34:5)	751.515	glycerophospholipids	0.735033	0.999211	-0.00577	negligible	0.6935	0.6985	0.4348	-0.0309979	negligible	0.0304725	negligible	0.0614704	negligible	0.981987	0.98596	1.04268	1.00405	1.06181	1.05753
TG(50:1)	832.752	glycerides	0.738284	0.999211	-0.0058	negligible	0.4496	0.5978	0.819	-0.0594991	negligible	-0.0415049	negligible	0.0179942	negligible	18.0531	16.9573	17.6493	0.939301	0.977631	1.04081
PC(32:2)	729.531	glycerophospholipids	0.746556	0.999211	-0.0059	negligible	0.4476	0.6715	0.7372	-0.059759	negligible	-0.03336	negligible	0.026399	negligible	0.413042	0.409809	0.398943	0.992173	0.965864	0.973484
CE(18:2)	648.585	cholesterol esters	0.755125	0.999211	-0.00599	negligible	0.6458	0.7799	0.4601	0.0361601	negligible	-0.0219763	negligible	-0.0581364	negligible	222.578	241.432	231.241	1.08471	1.03892	0.957789
PC-O(28:0)	663.52	glycerophospholipids	0.76547	0.999211	-0.00611	negligible	0.9836	0.5354	0.5219	-0.00161967	negligible	0.0487653	negligible	0.050385	negligible	7.52178	8.44507	8.64287	1.12275	1.14905	1.02342
SM(38:2)	756.615	sphingolipids	0.773267	0.999211	-0.00619	negligible	0.5726	0.5087	0.9229	0.0443859	negligible	0.0520025	negligible	0.00761652	negligible	0.395276	0.419086	0.405137	1.06024	1.02495	0.966714
AC(18:0)	427.366	acylcarnitines	0.776404	0.999211	-0.00622	negligible	0.6236	0.4917	0.8438	-0.0386072	negligible	-0.0541027	negligible	-0.0154954	negligible	0.00760046	0.00663655	0.00665189	0.873177	0.875196	1.00231
SM(40:4)	780.615	sphingolipids	0.778537	0.999211	-0.00625	negligible	0.5303	0.5546	0.9707	-0.0493747	negligible	-0.0464857	negligible	0.00288894	negligible	0.446047	0.427629	0.41766	0.958709	0.936358	0.976686
PC-O(30:1)	689.536	glycerophospholipids	0.782685	0.999211	-0.00629	negligible	0.5517	0.9871	0.5409	0.0468349	negligible	-0.00126936	negligible	-0.0481043	negligible	0.925789	0.98074	0.931657	1.05935	1.00634	0.949954
PC-O(34:2)	743.583	glycerophospholipids	0.787533	0.999211	-0.00634	negligible	0.5532	0.9956	0.5494	-0.0466586	negligible	0.000437698	negligible	0.0470963	negligible	0.562237	0.58624	0.572947	1.04269	1.01905	0.977325
PC(32:3)	727.515	glycerophospholipids	0.7891	0.999211	-0.00636	negligible	0.6095	0.8885	0.5152	-0.0401803	negligible	0.0110299	negligible	0.0512102	negligible	0.164195	0.156956	0.170467	0.955911	1.0382	1.08608
LPC(12:0)	439.27	glycerophospholipids	0.789503	0.999211	-0.00636	negligible	0.741	0.4939	0.7234	0.025999	negligible	0.0538363	negligible	0.0278373	negligible	0.48751	0.459414	0.515833	0.942367	1.0581	1.12281
LPC(20:4)	543.332	glycerophospholipids	0.797722	0.999211	-0.00645	negligible	0.5188	0.6339	0.8657	-0.0507703	negligible	-0.037465	negligible	0.0133053	negligible	0.0922394	0.0698109	0.0697833	0.756845	0.756545	0.999604
DG(42:1)	706.648	glycerides	0.804088	0.999211	-0.00652	negligible	0.8938	0.5326	0.6237	-0.0105038	negligible	-0.0491055	negligible	-0.0386016	negligible	0.56167	0.539801	0.533225	0.961066	0.949357	0.987817
DG-O(32:2)	550.496	glycerides	0.807002	0.999211	-0.00655	negligible	0.5399	0.6182	0.9087	-0.0482295	negligible	-0.0392138	negligible	0.00901567	negligible	1.13105	1.0984	1.10999	0.971132	0.981381	1.01055
PC-O(38:4)	795.614	glycerophospholipids	0.816892	0.999211	-0.00665	negligible	0.572	0.9716	0.5964	0.0444634	negligible	0.00280084	negligible	-0.0416625	negligible	2.68631	2.88073	2.50234	1.07237	0.931514	0.868647
TG(53:4)	868.752	glycerides	0.82267	0.999211	-0.00671	negligible	0.6684	0.86	0.5454	-0.0336967	negligible	0.0138725	negligible	0.0475692	negligible	0.800801	0.75728	0.792416	0.945653	0.989529	1.0464
TG(48:2)	802.705	glycerides	0.824329	0.999211	-0.00672	negligible	0.5377	0.7937	0.7226	-0.0484878	negligible	-0.0205679	negligible	0.0279199	negligible	5.32143	5.02853	5.60579	0.944959	1.05344	1.1148
PC(42:10)	853.562	glycerophospholipids	0.82712	0.999211	-0.00675	negligible	0.8378	0.6904	0.5466	-0.016104	negligible	0.0313328	negligible	0.0474368	negligible	3.85593	3.78202	4.25974	0.980831	1.10472	1.12632
PC(38:0)	817.656	glycerophospholipids	0.828759	0.999211	-0.00677	negligible	0.6276	0.5735	0.9379	0.0381592	negligible	0.0442857	negligible	0.00612648	negligible	13.7423	14.9402	14.6191	1.08717	1.0638	0.978506
PC(39:3)	825.625	glycerophospholipids	0.853174	0.999211	-0.00701	negligible	0.5751	0.769	0.7895	-0.0441053	negligible	-0.0231028	negligible	0.0210025	negligible	0.211173	0.204805	0.200772	0.969845	0.950745	0.980306
DG(41:1)	692.632	glycerides	0.870519	0.999211	-0.00718	negligible	0.6475	0.9947	0.6524	0.0359639	negligible	0.00052502	negligible	-0.0354388	negligible	0.401213	0.408002	0.381731	1.01692	0.951443	0.93561
PC(35:5)	765.531	glycerophospholipids	0.874672	0.999211	-0.00722	negligible	0.8252	0.6077	0.7698	0.0173691	negligible	0.040382	negligible	0.0230129	negligible	1.212	1.25511	1.28553	1.03557	1.06067	1.02424
PC(41:5)	849.625	glycerophospholipids	0.893056	0.999211	-0.00739	negligible	0.7078	0.6616	0.9499	-0.0294855	negligible	-0.0344289	negligible	-0.00494342	negligible	0.216479	0.201694	0.168406	0.9317	0.777932	0.83496
CE(17:2)	634.569	cholesterol esters	0.894589	0.999211	-0.00741	negligible	0.7378	0.9061	0.6508	0.0263355	negligible	-0.0092743	negligible	-0.0356098	negligible	3.9153	4.02736	3.44556	1.02862	0.880024	0.855537
TG(50:2)	830.736	glycerides	0.897849	0.999211	-0.00744	negligible	0.8474	0.6456	0.7891	-0.0151361	negligible	-0.036178	negligible	-0.0210419	negligible	22.0866	20.3603	22.2439	0.92184	1.00712	1.09251
PC-O(40:4)	823.645	glycerophospholipids	0.898608	0.999211	-0.00744	negligible	0.9194	0.6604	0.7353	0.00796176	negligible	0.0345593	negligible	0.0265975	negligible	0.186709	0.18351	0.197322	0.982862	1.05684	1.07527
DG(36:2)	620.538	glycerides	0.899686	0.999211	-0.00745	negligible	0.7555	0.6556	0.8929	-0.0244976	negligible	-0.0350841	negligible	-0.0105865	negligible	2.25603	2.13123	2.24713	0.944682	0.996058	1.05438
SM(36:1)	730.599	sphingolipids	0.901439	0.999211	-0.00747	negligible	0.6572	0.8872	0.7627	-0.0349088	negligible	-0.0111551	negligible	0.0237537	negligible	1.95902	1.95904	1.9116	1.00001	0.975793	0.975785
PC(40:4)	837.625	glycerophospholipids	0.908954	0.999211	-0.00754	negligible	0.6641	0.8144	0.8417	-0.0341639	negligible	-0.0184599	negligible	0.015704	negligible	0.546849	0.538444	0.547733	0.98463	1.00162	1.01725
PC(43:2)	883.703	glycerophospholipids	0.909487	0.999211	-0.00754	negligible	0.7061	0.7086	0.9973	-0.0296583	negligible	-0.0293958	negligible	0.000262462	negligible	0.361654	0.309265	0.341836	0.85514	0.945202	1.10532
TG(52:2)	858.768	glycerides	0.916362	0.999211	-0.00761	negligible	0.9459	0.6971	0.7479	0.00533657	negligible	0.0306197	negligible	0.0252831	negligible	49.7207	46.4958	48.907	0.935141	0.983636	1.05186
PC(35:4)	767.547	glycerophospholipids	0.916941	0.999211	-0.00761	negligible	0.6791	0.8518	0.8205	-0.0325442	negligible	-0.0146974	negligible	0.0178468	negligible	0.0217204	0.0183023	0.0205603	0.84263	0.946588	1.12337
PC-O(33:2)	729.567	glycerophospholipids	0.917387	0.999211	-0.00761	negligible	0.6844	0.8894	0.7891	0.0319755	negligible	0.0109355	negligible	-0.02104	negligible	0.880599	1.05177	0.926143	1.19438	1.05172	0.880555
DG(32:1)	566.491	glycerides	0.920846	0.999211	-0.00765	negligible	0.8518	0.8283	0.6864	-0.0146971	negligible	0.0170592	negligible	0.0317563	negligible	0.723837	0.785115	0.780544	1.08466	1.07834	0.994177
LPC-O(18:1)	507.369	glycerophospholipids	0.938976	0.999211	-0.00781	negligible	0.9468	0.7895	0.7387	0.00524856	negligible	-0.0209942	negligible	-0.0262428	negligible	0.411011	0.440137	0.38815	1.07086	0.944379	0.881885
PC-O(36:3)	769.599	glycerophospholipids	0.93942	0.999211	-0.00781	negligible	0.7286	0.9017	0.8231	0.0272924	negligible	0.00970981	negligible	-0.0175826	negligible	0.798468	0.819006	0.744983	1.02572	0.933016	0.909619
PC(37:2)	799.609	glycerophospholipids	0.940375	0.999211	-0.00782	negligible	0.7912	0.742	0.9486	0.0208191	negligible	0.0258927	negligible	0.00507357	negligible	0.296275	0.297788	0.319574	1.00511	1.07864	1.07316
PC(30:1)	703.515	glycerophospholipids	0.944289	0.999211	-0.00786	negligible	0.805	0.7475	0.9402	0.0194192	negligible	0.0253237	negligible	0.00590449	negligible	0.302025	0.299086	0.286307	0.990268	0.947959	0.957275
DG(44:3)	730.648	glycerides	0.945198	0.999211	-0.00786	negligible	0.7462	0.8153	0.9282	0.0254548	negligible	0.0183694	negligible	-0.00708536	negligible	0.355976	0.331496	0.337838	0.931232	0.949048	1.01913
TG(53:3)	870.768	glycerides	0.949482	0.999211	-0.0079	negligible	0.7657	0.9623	0.802	-0.0234425	negligible	-0.00371756	negligible	0.0197249	negligible	0.978259	0.903328	0.945589	0.923404	0.966604	1.04678
PC(37:7)	789.531	glycerophospholipids	0.949575	0.999211	-0.0079	negligible	0.7977	0.9698	0.7686	0.0201623	negligible	-0.00297404	negligible	-0.0231363	negligible	0.334878	0.329138	0.311451	0.98286	0.930041	0.94626
TG(46:2)	774.674	glycerides	0.950296	0.999211	-0.00791	negligible	0.7572	0.8274	0.9273	0.0243171	negligible	0.0171444	negligible	-0.00717267	negligible	0.663677	0.809436	0.862761	1.21962	1.29997	1.06588
SM(36:0)	732.615	sphingolipids	0.951795	0.999211	-0.00792	negligible	0.9309	0.8283	0.7614	-0.00682274	negligible	0.0170568	negligible	0.0238796	negligible	0.562801	0.56868	0.581294	1.01045	1.03286	1.02218
TG(48:3)	800.689	glycerides	0.952736	0.999211	-0.00793	negligible	0.7653	0.9375	0.8257	-0.0234859	negligible	-0.00616668	negligible	0.0173192	negligible	1.99255	2.07806	2.14784	1.04291	1.07794	1.03358
PC(41:4)	851.64	glycerophospholipids	0.953771	0.999211	-0.00794	negligible	0.7597	0.8877	0.8693	0.0240543	negligible	0.0111087	negligible	-0.0129456	negligible	0.0898111	0.0793653	0.0814928	0.883692	0.90738	1.02681
PC(31:3)	713.5	glycerophospholipids	0.963717	0.999211	-0.00803	negligible	0.793	0.9406	0.8509	-0.0206421	negligible	-0.00586026	negligible	0.0147818	negligible	0.081604	0.0898241	0.0877783	1.10073	1.07566	0.977224
PC(33:3)	741.531	glycerophospholipids	0.972041	0.999211	-0.0081	negligible	0.8128	0.9018	0.9097	-0.0186297	negligible	-0.00970844	negligible	0.00892127	negligible	0.257279	0.21843	0.216725	0.849003	0.842375	0.992194
TG(44:2)	746.642	glycerides	0.974025	0.999211	-0.00811	negligible	0.8283	0.8649	0.9627	-0.0170552	negligible	-0.0133818	negligible	0.00367343	negligible	0.4381	0.441073	0.481167	1.00679	1.0983	1.0909
SM(42:3)	810.661	sphingolipids	0.974476	0.999211	-0.00812	negligible	0.8223	0.9291	0.8921	-0.0176674	negligible	-0.006997	negligible	0.0106704	negligible	1.06107	1.08731	1.04763	1.02473	0.987336	0.963511
PC(32:4)	725.5	glycerophospholipids	0.977695	0.999211	-0.00815	negligible	0.938	0.8344	0.8956	0.00612229	negligible	0.0164427	negligible	0.0103204	negligible	0.0517478	0.0491118	0.0547553	0.949061	1.05812	1.11491
PC(39:4)	823.609	glycerophospholipids	0.979522	0.999211	-0.00816	negligible	0.9053	0.9344	0.8405	0.00935829	negligible	-0.00647209	negligible	-0.0158304	negligible	0.229721	0.209479	0.21774	0.911883	0.947846	1.03944
PC(42:3)	867.672	glycerophospholipids	0.983268	0.999211	-0.00819	negligible	0.9495	0.9071	0.857	-0.00498518	negligible	0.00918322	negligible	0.0141684	negligible	6.74747	6.65998	6.12676	0.987034	0.908008	0.919936
PC(31:0)	719.547	glycerophospholipids	0.9863	0.999211	-0.00822	negligible	0.9141	0.871	0.9565	0.00848344	negligible	0.0127689	negligible	0.00428545	negligible	0.162921	0.154038	0.1932	0.945478	1.18585	1.25424
SM(34:2)	700.552	sphingolipids	0.988995	0.999211	-0.00824	negligible	0.8877	0.9743	0.9132	-0.0111071	negligible	-0.00253626	negligible	0.00857081	negligible	0.584486	0.594126	0.596193	1.01649	1.02003	1.00348
PC-O(34:4)	739.552	glycerophospholipids	0.99056	0.999211	-0.00825	negligible	0.8974	0.9168	0.9805	-0.010145	negligible	-0.00822092	negligible	0.00192404	negligible	0.267566	0.248463	0.260622	0.928602	0.974046	1.04894
PC(28:1)	675.484	glycerophospholipids	0.994973	0.999211	-0.00829	negligible	0.9512	0.9698	0.9212	-0.00481002	negligible	0.00297347	negligible	0.00778349	negligible	0.230303	0.232666	0.246949	1.01026	1.07228	1.06139
PC(33:0)	747.578	glycerophospholipids	0.999211	0.999211	-0.00833	negligible	0.9769	0.9929	0.9698	0.00227379	negligible	-0.000699628	negligible	-0.00297342	negligible	0.363907	0.376387	0.361578	1.03429	0.993598	0.960655

## Sheet: Table S2A
Table S2A. Three-state classification model: indices of 8 fold cross-validation.
Iteration	number of features	Accuracy		AUC		Balanced Accuracy			Balanced Accuracy
						TRAIN			TEST
		Train	Test	Train	Test	HC	LN	LC	HC	LN	LC
1	9	54.4601	33.3333	65.9492	59.3333	0.6441	0.615	0.6184	0.4417	0.3559	0.4727
2	8	54.9296	33.3333	66.6138	59.5	0.6273	0.6165	0.6454	0.5	0.45	0.3889
3	14	56.8075	40	67.4073	45	0.6602	0.6349	0.6449	0.4333	0.5423	0.4714
4	21	60.0939	53.3333	69.9299	59.3333	0.6892	0.6661	0.673	0.6	0.6571	0.5941
5	10	52.1127	43.3333	61.5453	64	0.5832	0.6163	0.6104	0.5833	0.4647	0.5214
6	19	57.277	43.3333	63.5092	69.3333	0.6288	0.6824	0.6406	0.6091	0.4853	0.5
7	8	53.0516	26.6667	64.8615	52.5	0.6446	0.6021	0.5916	0.3727	0.3423	0.3286
8	15	53.0516	36.6667	63.7175	51.6667	0.6317	0.6131	0.5921	0.4692	0.475	0.4375
		Accuracy		AUC		Balanced Accuracy - TRAIN			Balanced Accuracy - TEST
		Train	Test	Train	Test	HC	LN	LC	HC	LN	LC
MEAN		55.223	38.75	65.4417	57.5833	0.638638	0.6308	0.62705	0.501162	0.471575	0.464325
95% CI lower bound		52.9836	31.9341	63.2556	51.199	0.613292	0.606888	0.603025	0.427848	0.387837	0.396317
95% CI upper bound		57.4624	45.5659	67.6278	63.9677	0.663983	0.654712	0.651075	0.574477	0.555313	0.532333
Iteration	Sensitivity						Specifcity
	TRAIN			TEST			TRAIN			TEST
	HC	LN	LC	HC	LN	LC	HC	LN	LC	HC	LN	LC
1	0.5211	0.5634	0.5493	0.3	0.3	0.4	0.767	0.6667	0.6875	0.5833	0.4118	0.5455
2	0.4789	0.5634	0.6056	0.1	0.4	0.5	0.7757	0.6696	0.6852	0.9	0.5	0.2778
3	0.5634	0.5352	0.6056	0.2	0.7	0.3	0.757	0.7345	0.6842	0.6667	0.3846	0.6429
4	0.6056	0.6056	0.5915	0.4	0.6	0.6	0.7727	0.7265	0.7544	0.8	0.7143	0.5882
5	0.4789	0.5211	0.5634	0.5	0.4	0.4	0.6875	0.7115	0.6574	0.6667	0.5294	0.6429
6	0.4789	0.6479	0.5915	0.4	0.5	0.4	0.7788	0.717	0.6897	0.8182	0.4706	0.6
7	0.5493	0.5493	0.493	0.2	0.3	0.3	0.74	0.6549	0.6903	0.5455	0.3846	0.3571
8	0.5352	0.5775	0.4789	0.4	0.2	0.5	0.7282	0.6486	0.7054	0.5385	0.75	0.375
	Sensitivity - TRAIN			Sensitivity - TEST			Specificity - TRAIN			Specificity - TEST
	HC	LN	LC	HC	LN	LC	HC	LN	LC	HC	LN	LC
MEAN	0.526412	0.570425	0.55985	0.3125	0.425	0.425	0.750863	0.691163	0.694263	0.689863	0.518162	0.503675
95% CI lower bound	0.48766	0.536527	0.518246	0.199119	0.285464	0.338464	0.72477	0.662205	0.671118	0.576398	0.39912	0.382937
95% CI upper bound	0.565165	0.604323	0.601454	0.425881	0.564536	0.511536	0.776955	0.72012	0.717407	0.803327	0.637205	0.624413

## Sheet: Table S2B
Table S2B. Three-state classification model: the final model.
Final three-state classification model (HC vs. LN vs. LC)
Features	Beta HC vs LN	SE HC vs LN	CI Beta HC vs LN (lower)	CI Beta HC vs LN (upper)	Z statistics HC vs LN	p-value	Beta HC vs. LC	SE HC vs LC	CI Beta HC vs LC (lower)	CI Beta HC vs LC (upper)	Z statistics HC vs LC	p-value
(Intercept)	0.439452	1.34534	-2.1974	3.07631	0.326649	0.743933	-0.792266	1.30833	-3.35659	1.77206	-0.605555	0.54481
AC(18:0)	-64.3333	40.3034	-143.328	14.6614	-1.59622	0.110439	-78.8405	37.7648	-152.859	-4.82148	-2.08767	0.0368275
LPC(20:1)	-28.7247	9.47222	-47.2902	-10.1591	-3.03252	0.00242523	-0.0778554	6.85827	-13.5201	13.3643	-0.011352	0.990943
PC(42:4)	0.773223	2.7208	-4.55955	6.106	0.284189	0.776265	-4.91042	2.96902	-10.7297	0.908855	-1.65389	0.0981505
Cer(42:1)	-0.55496	2.50461	-5.464	4.35408	-0.221575	0.824645	5.48394	2.33262	0.912007	10.0559	2.35098	0.018724
CE(19:2)	0.251939	0.349753	-0.433578	0.937455	0.720333	0.47132	0.727933	0.343085	0.0554858	1.40038	2.12173	0.0338607
SM(39:1)	-1.60336	1.06426	-3.68931	0.482591	-1.50655	0.131927	-3.0469	1.16555	-5.33138	-0.762423	-2.61413	0.00894545
TG(54:2)	0.0826231	0.159776	-0.230538	0.395784	0.517118	0.605074	0.302218	0.150333	0.00756587	0.59687	2.01033	0.0443965
PC(24.0	-0.0281448	0.279053	-0.575088	0.518799	-0.100858	0.919663	0.380273	0.222316	-0.0554656	0.816013	1.71051	0.0871716
PC_38.3	-0.131572	0.486906	-1.08591	0.822764	-0.27022	0.786991	-0.185826	0.480772	-1.12814	0.756487	-0.386517	0.699114
DG_34.3	10.3589	2.84174	4.78912	15.9287	3.64528	0.000267103	3.7725	2.54125	-1.20835	8.75335	1.48451	0.137675
acylcarnitines	-9.33068	8.27204	-25.5439	6.88252	-1.12798	0.259329	-1.97127	7.59357	-16.8547	12.9121	-0.259597	0.795174
PC_O_33.6	1.73694	1.66456	-1.52561	4.99948	1.04348	0.296726	0.521127	1.7454	-2.89985	3.9421	0.298573	0.765266
PC_42.2	-2.62502	1.59285	-5.74701	0.496976	-1.648	0.0993533	-0.000738054	0.133136	-0.261684	0.260208	-0.00554362	0.995577
PC_O_30.1	0.43791	0.910943	-1.34754	2.22336	0.480721	0.630715	-0.582791	0.990916	-2.52499	1.3594	-0.588134	0.556443
AC_16.2	-19.5783	91.2092	-198.348	159.192	-0.214653	0.830038	28.8105	73.6304	-115.505	173.126	0.391285	0.695586
TG_56.9	0.658414	0.967839	-1.23855	2.55538	0.680293	0.496319	0.537066	0.935238	-1.296	2.37013	0.574256	0.565795
PC_35.2	-1.58389	1.45747	-4.44053	1.27275	-1.08674	0.277151	-1.32951	1.48037	-4.23103	1.572	-0.898098	0.369133
PC_O_36.2	13.1383	5.91252	1.54977	24.7268	2.22212	0.0262755	4.85315	5.84861	-6.61013	16.3164	0.829796	0.406654
SM_44.2	-0.040918	0.381966	-0.789572	0.707736	-0.107125	0.91469	0.0806922	0.359763	-0.624442	0.785827	0.224293	0.822529
TG_56.8	-1.1714	0.425732	-2.00583	-0.336962	-2.75149	0.00593252	-0.650724	0.363098	-1.3624	0.0609479	-1.79214	0.0731098
TRAIN		Predicted status
		Control (HC)	Benign (LN)	Malignant (LC)			Accuracy	AUC	Sensitivity			Specificity
Actual status	Control (HC)	42	14	15					HC	LN	LC	HC	LN	LC
	Benign (LN)	8	45	18		TRAIN	58.6854	67.4469	0.5915	0.6338	0.5352	0.7981	0.7018	0.725
	Malignant (LC)	13	20	38		TEST	36.6667	58.5	0.5	0.4	0.2	0.4615	0.4375	0.75
TEST		Predicted status
		Control (HC)	Benign (LN)	Malignant (LC)
Actual status	Control (HC)	5	3	2
	Benign (LN)	5	4	1
	Malignant (LC)	2	6	2

## Sheet: Table S3A
Table S3A. Binary classification models: indices of 8 fold cross-validation.
	HC vs. LC (control vs. malignant)				LN vs. LC (benign vs. malignant)				HC vs. LN (control vs. benign)
Iteration	Accuracy		AUC		Accuracy		AUC		Accuracy		AUC
	Train	Test	Train	Test	Train	Test	Train	Test	Train	Test	Train	Test
1	71.831	60	77.9607	56	68.3099	55	72.2674	58	75.3521	45	81.2736	53
2	64.7887	50	68.419	41	69.7183	50	76.4134	52	67.6056	70	73.8147	65
3	70.4225	35	77.7028	37	75.3521	40	79.9048	37	72.5352	60	76.5523	51
4	73.9437	55	79.1311	59	66.1972	65	72.0889	76	73.2394	50	76.7903	50
5	63.3803	65	68.4785	78	70.4225	45	75.3224	46	71.1268	50	75.7389	44
6	76.0563	75	80.8966	78	66.1972	60	70.6804	46	79.5775	45	83.2771	46
7	72.5352	35	75.6794	23	69.7183	60	74.0924	53	74.6479	50	76.949	48
8	71.831	55	76.8102	59	70.4225	60	75.5406	59	71.831	60	75.6596	70
	Accuracy		AUC		Accuracy		AUC		Accuracy		AUC
	Train	Test	Train	Test	Train	Test	Train	Test	Train	Test	Train	Test
MEAN	70.5986	53.75	75.6348	53.875	69.5422	54.375	74.5388	53.375	73.2394	53.75	77.5069	53.375
95% CI lower bound	66.9455	42.1938	71.7102	37.6859	67.1097	47.1564	72.0876	43.6671	70.321	46.4242	74.8748	45.6358
95% CI upper bound	74.2517	65.3062	79.5594	70.0641	71.9748	61.5936	76.9899	63.0829	76.1578	61.0758	80.1391	61.1142
Iteration	Sensitivity						Specifcity
	TRAIN			TEST			TRAIN			TEST
	HC vs. LC	LN vs. LC	HC vs. LN	HC vs. LC	LN vs. LC	HC vs. LN	HC vs. LC	LN vs. LC	HC vs. LN	HC vs. LC	LN vs. LC	HC vs. LN
1	0.8451	0.9296	0.9437	0.7	0.8	0.6	0.5915	0.4366	0.5634	0.5	0.3	0.3
2	0.6197	0.493	0.6901	0.5	0.2	0.8	0.6761	0.9014	0.662	0.5	0.8	0.6
3	0.8873	0.6056	0.8169	0.7	0.3	0.8	0.5211	0.9014	0.6338	0	0.5	0.4
4	0.8169	0.9155	0.8028	0.6	1	0.7	0.662	0.4085	0.662	0.5	0.3	0.3
5	0.8592	0.831	0.6761	0.9	0.6	0.6	0.4085	0.5775	0.7465	0.4	0.3	0.4
6	0.8592	0.8028	0.8732	0.8	0.7	0.6	0.662	0.5211	0.7183	0.7	0.5	0.3
7	0.7324	0.6338	0.8732	0.2	0.5	0.7	0.7183	0.7606	0.6197	0.5	0.7	0.3
8	0.6761	0.6056	0.8028	0.5	0.6	0.6	0.7606	0.8028	0.6338	0.6	0.6	0.6
	Sensitivity - TRAIN			Sensitivity - TEST			Specificity - TRAIN			Specificity - TEST
	HC vs. LC	LN vs. LC	HC vs. LN	HC vs. LC	LN vs. LC	HC vs. LN	HC vs. LC	LN vs. LC	HC vs. LN	HC vs. LC	LN vs. LC	HC vs. LN
MEAN	0.786987	0.727112	0.80985	0.6125	0.5875	0.675	0.625012	0.663738	0.654938	0.4625	0.5	0.4
95% CI lower bound	0.704573	0.590813	0.73354	0.431324	0.371159	0.600895	0.52957	0.49469	0.607003	0.289788	0.338878	0.290539
95% CI upper bound	0.869402	0.863412	0.88616	0.793676	0.803841	0.749105	0.720455	0.832785	0.702872	0.635212	0.661122	0.509461

## Sheet: Table S3B
Table S3B. Binary classification models: the final models.
Final binary classification model: control vs. malignant (HC vs. LC)								Final binary classification model: benign vs. malignant (LN vs. LC)								Final binary classification model: control vs. benign (HC vs. LN)
Features	Beta value	Beta CI (lower)	Beta CI (upper)	SE	Z value	p-value		Features	Beta value	Beta CI (lower)	Beta CI (upper)	SE	Z value	p-value		Features	Beta value	Beta CI (lower)	Beta CI (upper)	SE	Z value	p-value
(Intercept)	0.812828	-0.925867	2.55152	0.88709	0.916287	0.359517		(Intercept)	-0.974299	-2.67827	0.729673	0.869373	-1.12069	0.262419		(Intercept)	1.92617	0.0948868	3.75745	0.934327	2.06156	0.03925
AC_18.0	-63.7438	-129.304	1.81679	33.4493	-1.90569	0.0566911		PC_42.4	-6.13061	-11.2878	-0.973399	2.63123	-2.32994	0.0198093		LPC_20.1	-29.5656	-48.171	-10.9603	9.49252	-3.11463	0.00184178
CE_19.2	0.557568	-0.0935604	1.2087	0.332208	1.67837	0.0932752		Cer_42.1	5.23103	1.22764	9.23443	2.04255	2.56103	0.0104362		AC_18.0	-60.4068	-127.424	6.6108	34.1927	-1.76666	0.0772852
TG_54.2	0.214786	-0.0441536	0.473725	0.132112	1.62579	0.103995		LPC_20.1	22.2222	4.03095	40.4135	9.28126	2.39431	0.0166516		acylcarnitines	-10.3445	-25.6728	4.98365	7.82051	-1.32275	0.18592
PC_42.4	-4.28402	-9.99682	1.42878	2.9147	-1.4698	0.141616		AC_16.2	124.143	-55.7395	304.025	91.7767	1.35266	0.176164		PC_42.2	-1.76571	-5.01109	1.47967	1.65581	-1.06637	0.286254
PC_38.3	-0.183954	-0.910188	0.542281	0.370528	-0.496464	0.619567		PC_O_30.1	-0.790906	-2.46014	0.87833	0.851651	-0.928674	0.353058		TG_56.9	-1.7224	-3.59036	0.145555	0.953039	-1.80727	0.0707197
acylcarnitines	2.29949	-12.0247	16.6237	7.30826	0.314643	0.753033		DG_34.3	-2.88983	-6.11963	0.33997	1.64786	-1.75369	0.0794837		PC_O_33.6	1.93455	-1.53502	5.40413	1.77019	1.09285	0.274459
PC_24.0	0.281022	-0.0801734	0.642217	0.184283	1.52494	0.127273		SM_44.2	0.214079	-0.37281	0.800968	0.299433	0.714947	0.474642		DG_34.3	5.9294	1.72029	10.1385	2.14751	2.76106	0.00576134
SM_39.1	-2.33042	-4.48804	-0.172804	1.10083	-2.11698	0.0342619		TG_54.2	0.187754	-0.0503549	0.425864	0.121484	1.5455	0.122225		PC_35.2	-1.53085	-4.08874	1.02704	1.30505	-1.17302	0.240786
PC_O_33.3	19.5866	-17.8282	57.0015	19.0892	1.02606	0.304865		PC_24.0	0.149885	-0.209214	0.508984	0.183214	0.818088	0.413307		PC_O_36.2	12.497	2.09589	22.8981	5.30667	2.35495	0.018525
PC_39.5	-1.12954	-5.32936	3.07028	2.14277	-0.52714	0.598096		THRESHOLD		0.508						SM_39.1	-2.04031	-3.97894	-0.101673	0.9891	-2.06279	0.0391323
TG_52.7	-0.492857	-1.81149	0.82578	0.672774	-0.732574	0.463818		TRAIN		Predicted status						THRESHOLD		0.547
THRESHOLD		0.466								Benign (LN)	Malignant (LC)					TRAIN		Predicted status
TRAIN		Predicted status						Actual status	Benign (LN)	51	20							Control (HC)	Benign (LN)
		Control (HC)	Malignant (LC)						Malignant (LC)	25	46					Actual status	Control (HC)	50	20
Actual status	Control (HC)	45	26					TEST		Predicted status							Benign (LN)	16	55
	Malignant (LC)	16	55							Benign (LN)	Malignant (LC)					TEST		Predicted status
TEST		Predicted status						Actual status	Benign (LN)	7	3							Control (HC)	Benign (LN)
		Control (HC)	Malignant (LC)						Malignant (LC)	5	5					Actual status	Control (HC)	5	5
Actual status	Control (HC)	5	5														Benign (LN)	5	5
	Malignant (LC)	2	8						Accuracy	AUC	Sensitivity	Specificity	NPV	PPV
								TRAIN	68.3099	74.8264	64.7887	71.831	67.1053	69.697			Accuracy	AUC	Sensitivity	Specificity	NPV	PPV
	Accuracy	AUC	Sensitivity	Specificity	NPV	PPV		TEST	60	70	50	70	58.3333	62.5		TRAIN	74.6479	80.5197	77.4648	71.831	76.1194	73.3333
TRAIN	70.4225	76.8102	77.4648	63.3803	73.7705	67.9012										TEST	50	60	50	50	50	50
TEST	65	61	80	50	71.4286	61.5385

## Sheet: Table S4
Table S4. Lipids detected in whole serum
metabolite		Kruskal-Wallis test				pairwise posthoc test p-value			pairwise comparison effect size						median value [‰]			fold-change
compound	class	p-value	q-value	effect size	effect size (description)	LN vs. HC	LC vs. HC	LC vs. LN	LN vs. HC	description	LC vs. HC	description	LC vs. LN	description	HC	LN	LC	LN/HC	LC/HC	LC/LN
CE(17:1)	cholesterol esters	0.00675109	0.915528	0.0333	small	0.0803	0.1471	0.0015	-0.137995	small	0.114281	small	0.252277	small	1.59821	1.49094	1.70945	0.932881	1.0696	1.14656
PC(31:0)	glycerophospholipids	0.0217784	0.915528	0.0236	small	0.0326	0.6328	0.0091	-0.168897	small	0.0375919	negligible	0.206489	small	0.0734653	0.0583489	0.0746002	0.794237	1.01545	1.27852
PC(37:1)	glycerophospholipids	0.0219881	0.915528	0.0235	small	0.3712	0.0661	0.0066	-0.070382	negligible	0.14503	small	0.215412	small	0.111035	0.104611	0.115885	0.942144	1.04368	1.10777
AC(16:0)	acylcarnitines	0.0275384	0.915528	0.0216	small	0.0132	0.7392	0.0316	-0.196073	small	-0.0261904	negligible	0.169882	small	0.0144593	0.01281	0.0147584	0.885941	1.02069	1.1521
DG(42:2)	glycerides	0.0372952	0.915528	0.0191	small	0.0444	0.0166	0.6953	0.158757	small	0.189569	small	0.0308116	negligible	0.192731	0.204948	0.209718	1.06339	1.08814	1.02327
PC(33:0)	glycerophospholipids	0.038504	0.915528	0.0188	small	0.0325	0.8782	0.0221	-0.168975	small	0.012057	negligible	0.181032	small	0.189275	0.149697	0.19075	0.790895	1.00779	1.27424
PC(42:7)	glycerophospholipids	0.044449	0.915528	0.0176	small	0.0128	0.147	0.2938	0.196959	small	0.114295	small	-0.0826642	negligible	0.13013	0.207916	0.171737	1.59775	1.31973	0.825993
AC(5:0-DC)	acylcarnitines	0.0475496	0.915528	0.017	small	0.0679	0.5893	0.0183	-0.144112	small	0.0424718	negligible	0.186584	small	0.0132545	0.0118791	0.0135492	0.896228	1.02223	1.14059
PC(41:5)	glycerophospholipids	0.0506983	0.915528	0.0165	small	0.5419	0.0796	0.0185	-0.0479947	negligible	0.138317	small	0.186311	small	0.0281214	0.0269478	0.0303823	0.958268	1.0804	1.12745
AC(13:0)	acylcarnitines	0.059384	0.915528	0.0152	small	0.0341	0.9051	0.0454	-0.167426	small	-0.00938013	negligible	0.158046	small	0.00430014	0.00328571	0.00452753	0.764092	1.05288	1.37795
PC(35:1)	glycerophospholipids	0.0618468	0.915528	0.0149	small	0.409	0.1308	0.0199	-0.0649861	negligible	0.119134	small	0.18412	small	0.482033	0.470332	0.527728	0.975726	1.0948	1.12203
PC-O(42:5)	glycerophospholipids	0.0654627	0.915528	0.0144	small	0.3356	0.0201	0.1703	0.0758062	negligible	0.183854	small	0.108048	small	0.133282	0.143778	0.155434	1.07875	1.1662	1.08107
PC-O(34:1)	glycerophospholipids	0.0656764	0.915528	0.0144	small	0.0273	0.0765	0.6594	0.174432	small	0.139758	small	-0.034674	negligible	0.574545	0.609796	0.607269	1.06136	1.05696	0.995855
PC-O(30:0)	glycerophospholipids	0.073292	0.915528	0.0134	small	0.2141	0.0224	0.2933	0.0978733	negligible	0.180628	small	0.0827547	negligible	0.0262887	0.0296128	0.0319978	1.12644	1.21717	1.08054
SM(37:1)	sphingolipids	0.0751156	0.915528	0.0132	small	0.0296	0.6115	0.0943	-0.171946	small	-0.0399586	negligible	0.131987	small	0.296606	0.27759	0.30442	0.935888	1.02634	1.09665
LPC-O(18:1)	glycerophospholipids	0.0767222	0.915528	0.0131	small	0.0236	0.298	0.2179	0.179002	small	0.0819431	negligible	-0.0970589	negligible	0.0720716	0.0791669	0.0765259	1.09845	1.0618	0.966639
PC-O(40:5)	glycerophospholipids	0.0774375	0.915528	0.013	small	0.121	0.0275	0.5089	0.122247	small	0.174222	small	0.0519748	negligible	0.214473	0.231452	0.237598	1.07916	1.10782	1.02656
PC(38:6)	glycerophospholipids	0.0859349	0.915528	0.0121	small	0.2303	0.0269	0.3069	-0.0944944	negligible	-0.174941	small	-0.0804462	negligible	13.6792	13.1039	12.8595	0.957945	0.940083	0.981354
PC-O(40:4)	glycerophospholipids	0.0882565	0.915528	0.0119	small	0.3856	0.0287	0.1843	0.0682898	negligible	0.172889	small	0.104599	small	0.0882256	0.0955343	0.101241	1.08284	1.14753	1.05974
AC(14:1)	acylcarnitines	0.0897982	0.915528	0.0118	small	0.0972	0.672	0.0378	-0.130828	small	0.0333032	negligible	0.164131	small	0.0112303	0.00910841	0.0120051	0.811055	1.06899	1.31803
CE(18:1)	cholesterol esters	0.10086	0.915528	0.0108	small	0.5334	0.037	0.142	0.0490032	negligible	0.164757	small	0.115754	small	83.378	84.1627	85.4377	1.00941	1.0247	1.01515
SM(32:1)	sphingolipids	0.101859	0.915528	0.0107	small	0.0628	0.9866	0.0652	-0.146871	small	-0.00132436	negligible	0.145547	small	1.00514	0.948714	1.03862	0.943861	1.03331	1.09477
AC(4:0)	acylcarnitines	0.102175	0.915528	0.0107	small	0.0752	0.0554	0.8902	0.14038	small	0.15124	small	0.0108596	negligible	0.0157814	0.0195351	0.018495	1.23785	1.17195	0.946759
AC(14:0)	acylcarnitines	0.104648	0.915528	0.0105	small	0.127	0.601	0.041	-0.120326	small	0.0411387	negligible	0.161465	small	0.00398919	0.00309712	0.00399784	0.776377	1.00217	1.29083
AC(12:1)	acylcarnitines	0.104665	0.915528	0.0105	small	0.12	0.6294	0.0421	-0.122577	small	0.0379606	negligible	0.160538	small	0.010056	0.00867992	0.0101588	0.863156	1.01022	1.17038
TG(52:4)	glycerides	0.116794	0.915528	0.00956	negligible	0.4613	0.189	0.0409	0.0579735	negligible	-0.103505	small	-0.161479	small	7.72941	8.01194	7.43052	1.03655	0.961331	0.927431
PC(38:5)	glycerophospholipids	0.119607	0.915528	0.00936	negligible	0.6316	0.0484	0.1338	-0.0377187	negligible	-0.155904	small	-0.118185	small	15.0589	14.7133	14.3716	0.977048	0.95436	0.976779
SM(31:1)	sphingolipids	0.119764	0.915528	0.00935	negligible	0.0775	0.9696	0.0713	-0.139316	small	0.00299983	negligible	0.142316	small	0.0646739	0.056673	0.0650394	0.876288	1.00565	1.14763
TG(52:5)	glycerides	0.121409	0.915528	0.00924	negligible	0.5958	0.1453	0.0475	0.0417305	negligible	-0.114781	small	-0.156512	small	2.02134	1.98071	1.80805	0.979895	0.894478	0.91283
PC(35:2)	glycerophospholipids	0.128134	0.915528	0.00879	negligible	0.1756	0.5265	0.0474	-0.106728	small	0.049836	negligible	0.156564	small	0.915153	0.863583	0.936581	0.943649	1.02341	1.08453
LPC(15:0)	glycerophospholipids	0.129501	0.915528	0.0087	negligible	0.0753	0.9553	0.0849	-0.140328	small	-0.00441007	negligible	0.135918	small	0.0476767	0.0412222	0.045257	0.864619	0.949248	1.09788
SM(35:1)	sphingolipids	0.129603	0.915528	0.00869	negligible	0.2901	0.3333	0.0435	-0.0833059	negligible	0.0761616	negligible	0.159468	small	0.314449	0.314242	0.331849	0.999339	1.05533	1.05603
AC(18:0)	acylcarnitines	0.131316	0.915528	0.00858	negligible	0.1991	0.4794	0.0471	-0.101161	small	0.0556518	negligible	0.156813	small	0.00610844	0.00543232	0.00613663	0.889314	1.00462	1.12965
TG(54:6)	glycerides	0.140733	0.915528	0.00801	negligible	0.8806	0.1019	0.0744	0.0118149	negligible	-0.128993	small	-0.140808	small	2.40571	2.5131	2.17597	1.04464	0.904504	0.865852
TG(51:4)	glycerides	0.142012	0.915528	0.00793	negligible	0.4365	0.0501	0.2352	-0.0612321	negligible	-0.154733	small	-0.0935013	negligible	0.282361	0.272059	0.229773	0.963516	0.813757	0.844571
PC(40:4)	glycerophospholipids	0.159114	0.915528	0.00698	negligible	0.0562	0.2817	0.4017	0.150782	small	0.0847763	negligible	-0.0660057	negligible	0.465012	0.527219	0.494932	1.13378	1.06434	0.938759
PC(35:5)	glycerophospholipids	0.16189	0.915528	0.00684	negligible	0.057	0.3798	0.3027	-0.150287	small	-0.0691292	negligible	0.0811574	negligible	0.18512	0.172197	0.17904	0.930193	0.967156	1.03974
Cer(42:2)	sphingolipids	0.162116	0.915528	0.00683	negligible	0.257	0.0583	0.4444	0.0892638	negligible	0.149449	small	0.0601848	negligible	0.237642	0.24398	0.249815	1.02667	1.05123	1.02392
PC(32:2)	glycerophospholipids	0.164716	0.915528	0.0067	negligible	0.0705	0.1609	0.6818	-0.142742	small	-0.110493	small	0.0322491	negligible	0.610607	0.572054	0.624864	0.936862	1.02335	1.09231
TG(50:3)	glycerides	0.175408	0.915528	0.00617	negligible	0.7171	0.1602	0.0777	0.0284968	negligible	-0.110684	small	-0.139181	small	4.63363	4.78918	4.30455	1.03357	0.928979	0.898807
PC(35:3)	glycerophospholipids	0.178878	0.915528	0.00601	negligible	0.1548	0.7488	0.0818	-0.112128	small	0.0251914	negligible	0.13732	small	0.433909	0.422573	0.451129	0.973874	1.03969	1.06758
PC(41:8)	glycerophospholipids	0.183111	0.915528	0.00581	negligible	0.0981	0.1267	0.898	-0.13048	small	-0.120396	small	0.0100844	negligible	0.144147	0.13631	0.138128	0.945632	0.958248	1.01334
AC(10:0)	acylcarnitines	0.183306	0.915528	0.0058	negligible	0.111	0.9996	0.1109	-0.12568	small	4.40364e-05	negligible	0.125724	small	0.0208286	0.0179237	0.0214242	0.860532	1.02859	1.1953
TG(53:4)	glycerides	0.184963	0.915528	0.00573	negligible	0.1304	0.0975	0.8843	-0.119246	small	-0.130695	small	-0.011449	negligible	0.355643	0.319616	0.291766	0.898699	0.820389	0.912863
PC(33:2)	glycerophospholipids	0.186846	0.915528	0.00565	negligible	0.0982	0.8816	0.1321	-0.130425	small	-0.0117127	negligible	0.118713	small	0.353373	0.327558	0.34924	0.926946	0.988303	1.06619
PC-O(32:3)	glycerophospholipids	0.187761	0.915528	0.0056	negligible	0.2104	0.0754	0.5969	0.0986757	negligible	0.140286	small	0.0416102	negligible	0.0120603	0.0136576	0.0141578	1.13244	1.17392	1.03663
PC-O(38:4)	glycerophospholipids	0.191885	0.915528	0.00542	negligible	0.2722	0.0719	0.4801	0.0864709	negligible	0.142034	small	0.0555633	negligible	0.948765	0.99211	0.996853	1.04569	1.05069	1.00478
PC-O(34:4)	glycerophospholipids	0.199664	0.915528	0.00509	negligible	0.1159	0.1252	0.9687	0.123962	small	0.120881	small	-0.00308144	negligible	0.126195	0.141862	0.139806	1.12414	1.10785	0.985509
PC(44:10)	glycerophospholipids	0.205603	0.915528	0.00485	negligible	0.2244	0.6044	0.0837	-0.0956891	negligible	0.0407581	negligible	0.136447	small	0.0187716	0.0129564	0.0199438	0.690212	1.06245	1.53931
Cer(41:1)	sphingolipids	0.211137	0.915528	0.00463	negligible	0.7707	0.0991	0.1738	0.0229294	negligible	0.130095	small	0.107165	small	0.135307	0.134526	0.144799	0.994226	1.07015	1.07637
TG(53:5)	glycerides	0.214216	0.915528	0.00451	negligible	0.0857	0.5717	0.2474	-0.135588	small	-0.0444918	negligible	0.0910959	negligible	0.242357	0.211009	0.219961	0.870654	0.907588	1.04242
PC-O(40:8)	glycerophospholipids	0.223522	0.915528	0.00415	negligible	0.1741	0.8047	0.1086	0.107096	small	-0.0194479	negligible	-0.126544	small	0.803845	0.814071	0.785839	1.01272	0.9776	0.96532
PC(40:9)	glycerophospholipids	0.224021	0.915528	0.00413	negligible	0.6995	0.2053	0.0989	0.0303596	negligible	-0.0997907	negligible	-0.13015	small	3.3102	4.03309	2.97227	1.21839	0.897913	0.73697
PC(34:5)	glycerophospholipids	0.229444	0.915528	0.00393	negligible	0.1863	0.1085	0.7754	-0.104136	small	-0.126574	small	-0.0224375	negligible	0.244022	0.231876	0.233447	0.950226	0.956664	1.00678
LPC(18:0)	glycerophospholipids	0.232209	0.915528	0.00383	negligible	0.2224	0.6708	0.1005	0.0961243	negligible	-0.0334345	negligible	-0.129559	small	3.69124	3.83897	3.66039	1.04002	0.991641	0.953482
TG(52:3)	glycerides	0.234084	0.915528	0.00377	negligible	0.4545	0.341	0.0898	0.0588604	negligible	-0.0749613	negligible	-0.133822	small	19.4156	20.9184	19.0747	1.0774	0.982439	0.911858
PC(37:3)	glycerophospholipids	0.239965	0.915528	0.00356	negligible	0.3531	0.4485	0.0924	-0.073106	negligible	0.0596461	negligible	0.132752	small	0.219543	0.214198	0.225813	0.975655	1.02856	1.05423
AC(12:0)	acylcarnitines	0.244395	0.915528	0.00341	negligible	0.2901	0.549	0.0981	-0.0833046	negligible	0.0471502	negligible	0.130455	small	0.00608584	0.00630316	0.00691158	1.03571	1.13568	1.09653
SM(42:2)	sphingolipids	0.250094	0.915528	0.00322	negligible	0.1039	0.6031	0.2674	0.128243	small	0.0409006	negligible	-0.0873426	negligible	7.45977	7.60745	7.39024	1.0198	0.990679	0.971449
CE(20:4)	cholesterol esters	0.252333	0.915528	0.00314	negligible	0.8187	0.1911	0.1248	-0.0180308	negligible	0.102995	small	0.121026	small	77.1199	78.3166	80.3529	1.01552	1.04192	1.026
TG(50:4)	glycerides	0.258416	0.915528	0.00294	negligible	0.2213	0.7344	0.1187	0.0963452	negligible	-0.0266917	negligible	-0.123037	small	1.39824	1.69248	1.45191	1.21044	1.03838	0.85786
TG(54:5)	glycerides	0.262182	0.915528	0.00282	negligible	0.3579	0.4765	0.1035	0.0723754	negligible	-0.0560184	negligible	-0.128394	small	4.24916	4.66555	4.2911	1.09799	1.00987	0.919741
TG(55:6)	glycerides	0.262343	0.915528	0.00282	negligible	0.1424	0.1755	0.9101	-0.115642	small	-0.10676	small	0.00888202	negligible	0.0607184	0.0425979	0.0460051	0.701564	0.757679	1.07999
AC(10:2)	acylcarnitines	0.263591	0.915528	0.00278	negligible	0.1033	0.4115	0.4173	-0.128479	small	-0.0646352	negligible	0.0638437	negligible	0.00235768	0.00190927	0.00223735	0.80981	0.948963	1.17184
DG(34:3)	glycerides	0.271903	0.915528	0.00252	negligible	0.6597	0.1185	0.2614	-0.0346435	negligible	-0.123099	small	-0.0884552	negligible	0.23589	0.236744	0.218444	1.00362	0.926043	0.922703
PC(44:1)	glycerophospholipids	0.274343	0.915528	0.00244	negligible	0.8633	0.1421	0.1947	0.0135403	negligible	0.115708	small	0.102168	small	0.0121445	0.0112633	0.0169516	0.927436	1.39582	1.50503
LPC(17:1)	glycerophospholipids	0.28005	0.915528	0.00227	negligible	0.3907	0.4626	0.1119	-0.0675641	negligible	0.0578053	negligible	0.125369	small	0.0281038	0.0266762	0.0292433	0.949202	1.04055	1.09623
TG(56:8)	glycerides	0.282727	0.915528	0.00219	negligible	0.1261	0.2595	0.6858	-0.120617	small	-0.0887924	negligible	0.0318246	negligible	0.732932	0.607135	0.716652	0.828364	0.977787	1.18038
AC(14:2)	acylcarnitines	0.283043	0.915528	0.00218	negligible	0.3522	0.5162	0.1149	-0.0732314	negligible	0.0510774	negligible	0.124309	small	0.00298801	0.00314132	0.00337634	1.05131	1.12996	1.07482
SM(40:1)	sphingolipids	0.289537	0.915528	0.002	negligible	0.8336	0.2134	0.1462	0.0165261	negligible	-0.0980136	negligible	-0.11454	small	0.168175	0.126354	0.102849	0.751326	0.611559	0.813973
CE(22:5)	cholesterol esters	0.290695	0.915528	0.00196	negligible	0.2268	0.1415	0.7924	0.0951991	negligible	0.1159	small	0.0207012	negligible	3.99644	4.17477	4.1207	1.04462	1.03109	0.987047
AC(2:0)	acylcarnitines	0.291396	0.915528	0.00194	negligible	0.1697	0.9741	0.18	-0.108208	small	-0.00254916	negligible	0.105658	small	1.10789	0.927526	1.05344	0.8372	0.950853	1.13575
PC(40:6)	glycerophospholipids	0.3013	0.915528	0.00166	negligible	0.7646	0.1437	0.2442	-0.0235545	negligible	-0.115268	small	-0.0917132	negligible	4.75455	4.81412	4.57608	1.01253	0.962465	0.950556
TG(56:7)	glycerides	0.309772	0.915528	0.00143	negligible	0.2574	0.146	0.7468	-0.089198	negligible	-0.114595	small	-0.0253973	negligible	1.76481	1.66708	1.58759	0.94462	0.899582	0.952321
PC-O(42:6)	glycerophospholipids	0.310786	0.915528	0.00141	negligible	0.1274	0.4618	0.4289	0.120174	small	0.057912	negligible	-0.062262	negligible	0.0843996	0.0881166	0.0938392	1.04404	1.11184	1.06494
TG(54:4)	glycerides	0.313098	0.915528	0.00134	negligible	0.2921	0.6712	0.14	0.0829548	negligible	-0.0333928	negligible	-0.116348	small	5.74226	6.38668	5.82211	1.11222	1.01391	0.911601
PC(40:3)	glycerophospholipids	0.321342	0.915528	0.00113	negligible	0.4417	0.133	0.4618	-0.0605399	negligible	-0.118444	small	-0.0579039	negligible	0.0820661	0.0730778	0.0700011	0.890474	0.852983	0.957898
Cer(42:1)	sphingolipids	0.32191	0.915528	0.00111	negligible	0.136	0.3674	0.5539	0.11752	small	0.0709515	negligible	-0.0465688	negligible	0.311567	0.322278	0.312093	1.03438	1.00169	0.968396
PC-O(32:1)	glycerophospholipids	0.327723	0.915528	0.000963	negligible	0.9546	0.2072	0.1875	-0.00448082	negligible	0.0993687	negligible	0.10385	small	0.210046	0.213109	0.218502	1.01459	1.04026	1.02531
LPC-O(16:1)	glycerophospholipids	0.333409	0.915528	0.00082	negligible	0.2241	0.9031	0.1813	0.0957596	negligible	-0.00957596	negligible	-0.105336	small	0.0828968	0.083618	0.0820439	1.0087	0.989712	0.981176
DG(39:0)	glycerides	0.337351	0.915528	0.000722	negligible	0.1763	0.2393	0.8599	-0.10656	small	-0.0926802	negligible	0.0138801	negligible	0.831568	0.782288	0.7774	0.940737	0.93486	0.993752
LPC(22:6)	glycerophospholipids	0.339734	0.915528	0.000663	negligible	0.344	0.1493	0.6185	-0.0744933	negligible	-0.113673	small	-0.0391793	negligible	0.255447	0.233424	0.241983	0.913788	0.947292	1.03666
PC-O(40:7)	glycerophospholipids	0.340698	0.915528	0.00064	negligible	0.231	0.896	0.1842	0.0943454	negligible	-0.0102779	negligible	-0.104623	small	0.625276	0.671351	0.597368	1.07369	0.955366	0.8898
PC(35:4)	glycerophospholipids	0.341373	0.915528	0.000623	negligible	0.144	0.4392	0.4903	-0.115164	small	-0.060876	negligible	0.0542877	negligible	0.295514	0.267621	0.264152	0.905612	0.893873	0.987038
PC-O(36:4)	glycerophospholipids	0.350248	0.915528	0.000409	negligible	0.3738	0.1526	0.587	0.0700044	negligible	0.112736	small	0.0427316	negligible	2.01197	2.0658	2.07124	1.02675	1.02946	1.00263
AC(16:1)	acylcarnitines	0.359793	0.915528	0.000185	negligible	0.1623	0.6487	0.3453	-0.110132	small	-0.0358326	negligible	0.0742999	negligible	0.00346356	0.00316486	0.00343074	0.913759	0.990523	1.08401
SM(38:1)	sphingolipids	0.361019	0.915528	0.000157	negligible	0.7276	0.3066	0.171	0.027401	negligible	-0.0804904	negligible	-0.107891	small	2.29663	2.33783	2.22081	1.01794	0.966989	0.949946
PC-O(34:2)	glycerophospholipids	0.370185	0.915528	-5.21e-05	negligible	0.189	0.2752	0.8233	0.103489	small	0.0859265	negligible	-0.0175629	negligible	0.884098	0.97588	0.954627	1.10381	1.07978	0.978222
AC(6:0)	acylcarnitines	0.371746	0.915528	-8.71e-05	negligible	0.1855	0.7939	0.2874	-0.104322	small	-0.0205482	negligible	0.0837736	negligible	0.00667233	0.00610885	0.0064237	0.91555	0.962737	1.05154
PC(38:4)	glycerophospholipids	0.37996	0.915528	-0.000269	negligible	0.5482	0.4328	0.1668	-0.0472391	negligible	0.0617269	negligible	0.108966	small	12.6447	12.4442	13.0031	0.984141	1.02834	1.04491
PC(36:1)	glycerophospholipids	0.390957	0.915528	-0.000507	negligible	0.3705	0.1798	0.6545	0.070499	negligible	0.105705	small	0.0352056	negligible	3.43363	4.83088	4.93466	1.40693	1.43715	1.02148
CE(16:0)	cholesterol esters	0.394229	0.915528	-0.000576	negligible	0.2793	0.2093	0.8618	0.0852017	negligible	0.0988972	negligible	0.0136955	negligible	12.9696	14.0684	14.1979	1.08472	1.0947	1.0092
AC(14:0-OH)	acylcarnitines	0.395175	0.915528	-0.000596	negligible	0.2666	0.9023	0.2175	-0.0874834	negligible	0.00965697	negligible	0.0971404	negligible	0.00115393	0.00101556	0.00116405	0.880093	1.00877	1.14621
CE(20:5)	cholesterol esters	0.397979	0.915528	-0.000655	negligible	0.324	0.195	0.7559	-0.0776485	negligible	-0.102098	small	-0.024449	negligible	19.2515	17.968	17.6974	0.933327	0.919273	0.984942
AC(0:0)	acylcarnitines	0.409138	0.915528	-0.000886	negligible	0.4941	0.5154	0.1827	-0.0538079	negligible	0.0511745	negligible	0.104982	small	4.65357	4.67082	4.95842	1.00371	1.06551	1.06157
PC(36:6)	glycerophospholipids	0.41098	0.915528	-0.000923	negligible	0.5513	0.1846	0.4637	-0.0468725	negligible	-0.104542	small	-0.057669	negligible	0.749172	0.761446	0.706503	1.01638	0.943046	0.927845
PC(32:3)	glycerophospholipids	0.415604	0.915528	-0.00102	negligible	0.8452	0.3009	0.2191	0.0153601	negligible	-0.0814526	negligible	-0.0968127	negligible	0.136788	0.137006	0.121785	1.00159	0.890321	0.888906
TG(50:2)	glycerides	0.417631	0.915528	-0.00106	negligible	0.797	0.3216	0.2123	0.0202311	negligible	-0.0780279	negligible	-0.098259	negligible	10.5177	10.8249	10.3454	1.02921	0.983625	0.955709
PC-O(38:3)	glycerophospholipids	0.418553	0.915528	-0.00108	negligible	0.618	0.1925	0.4201	-0.039233	negligible	-0.10269	small	-0.0634574	negligible	0.0284195	0.0161242	0.00862374	0.567363	0.303445	0.534833
SM(42:3)	sphingolipids	0.420395	0.915528	-0.00111	negligible	0.2538	0.9929	0.2575	0.0898744	negligible	0.000702144	negligible	-0.0891723	negligible	2.94053	3.16623	3.0204	1.07676	1.02716	0.953942
PC(37:4)	glycerophospholipids	0.425732	0.915528	-0.00122	negligible	0.5005	0.5286	0.1929	-0.0530091	negligible	0.0495863	negligible	0.102595	small	0.791185	0.743128	0.781938	0.939259	0.988312	1.05223
TG(50:1)	glycerides	0.425762	0.915528	-0.00122	negligible	0.992	0.2571	0.2613	-0.00078987	negligible	-0.0892553	negligible	-0.0884655	negligible	8.11464	8.80683	7.24153	1.0853	0.892404	0.822263
DG(38:5)	glycerides	0.425942	0.915528	-0.00122	negligible	0.8243	0.3168	0.2216	0.0174649	negligible	-0.0788114	negligible	-0.0962762	negligible	0.158674	0.160575	0.141461	1.01198	0.891521	0.880964
PC-O(36:2)	glycerophospholipids	0.4265	0.915528	-0.00123	negligible	0.2356	0.2904	0.897	0.0934235	negligible	0.083243	negligible	-0.0101805	negligible	0.25618	0.273761	0.268191	1.06863	1.04688	0.979654
SM(40:4)	sphingolipids	0.426784	0.915528	-0.00124	negligible	0.2259	0.8456	0.3091	-0.0953979	negligible	-0.0153146	negligible	0.0800833	negligible	0.423398	0.404971	0.450361	0.95648	1.06368	1.11208
PC-O(36:3)	glycerophospholipids	0.428816	0.915528	-0.00128	negligible	0.1977	0.4387	0.6063	0.101495	small	0.0609499	negligible	-0.0405455	negligible	0.723202	0.742309	0.716698	1.02642	0.991006	0.965499
PC(40:8)	glycerophospholipids	0.432441	0.915528	-0.00135	negligible	0.2229	0.8087	0.3283	-0.0960069	negligible	-0.0190434	negligible	0.0769635	negligible	1.35493	1.13577	1.24435	0.838248	0.918391	1.09561
TG(56:6)	glycerides	0.442047	0.920646	-0.00153	negligible	0.6619	0.2098	0.4132	-0.0343979	negligible	-0.0988062	negligible	-0.0644083	negligible	1.36446	1.35487	1.28031	0.992974	0.938329	0.944969
PC(42:10)	glycerophospholipids	0.442694	0.920646	-0.00154	negligible	0.5801	0.2046	0.4734	0.0435236	negligible	0.0999463	negligible	0.0564227	negligible	0.124924	0.127569	0.146517	1.02117	1.17284	1.14853
PC(33:3)	glycerophospholipids	0.453434	0.929574	-0.00174	negligible	0.223	0.722	0.3876	-0.095988	negligible	-0.0279892	negligible	0.0679988	negligible	0.0556092	0.0529816	0.0550021	0.952748	0.989082	1.03814
Cer(43:1)	sphingolipids	0.454898	0.929574	-0.00177	negligible	0.2377	0.8157	0.3429	-0.0930036	negligible	-0.0183375	negligible	0.0746661	negligible	0.0700616	0.0677155	0.0688588	0.966513	0.982832	1.01688
TG(48:3)	glycerides	0.464091	0.935297	-0.00194	negligible	0.3395	0.8404	0.2478	0.0751863	negligible	-0.0158356	negligible	-0.0910219	negligible	0.870922	1.06132	0.842029	1.21862	0.966825	0.793376
SM(36:2)	sphingolipids	0.466815	0.935297	-0.00198	negligible	0.2554	0.8706	0.3295	-0.0895721	negligible	-0.0128085	negligible	0.0767636	negligible	0.648888	0.632394	0.644249	0.974581	0.99285	1.01874
TG(54:3)	glycerides	0.469638	0.935297	-0.00204	negligible	0.3596	0.8044	0.2449	0.0721121	negligible	-0.0194755	negligible	-0.0915876	negligible	6.84941	7.26529	6.8733	1.06072	1.00349	0.946045
PC(38:2)	glycerophospholipids	0.489191	0.961903	-0.00237	negligible	0.3952	0.2509	0.765	-0.0669248	negligible	-0.0904318	negligible	-0.023507	negligible	0.523969	0.527101	0.59121	1.00598	1.12833	1.12163
DG-O(34:1)	glycerides	0.491185	0.961903	-0.00241	negligible	0.3338	0.2792	0.9077	0.0760895	negligible	0.0852115	negligible	0.00912197	negligible	1.46604	1.56404	1.51128	1.06685	1.03086	0.966263
AC(18:1)	acylcarnitines	0.504965	0.967609	-0.00264	negligible	0.2697	0.8183	0.3818	-0.0869119	negligible	-0.0180664	negligible	0.0688454	negligible	0.0186422	0.017275	0.0185593	0.926657	0.995551	1.07435
TG(46:2)	glycerides	0.506417	0.967609	-0.00266	negligible	0.4553	0.6898	0.2523	0.0587591	negligible	-0.0313966	negligible	-0.0901557	negligible	0.394597	0.455283	0.387244	1.15379	0.981365	0.850557
DG(36:4)	glycerides	0.50645	0.967609	-0.00266	negligible	0.4617	0.6804	0.2514	0.0579259	negligible	-0.0324052	negligible	-0.0903311	negligible	0.467098	0.517164	0.509416	1.10719	1.0906	0.985018
TG(52:2)	glycerides	0.513291	0.969198	-0.00278	negligible	0.9072	0.2939	0.3505	-0.00916415	negligible	-0.0826527	negligible	-0.0734886	negligible	24.4646	24.6661	22.3797	1.00824	0.914778	0.907306
PC(39:5)	glycerophospholipids	0.515531	0.969198	-0.00281	negligible	0.6136	0.522	0.2526	-0.0397252	negligible	0.05038	negligible	0.0901052	negligible	0.123193	0.116724	0.131741	0.947491	1.06939	1.12866
PC(39:6)	glycerophospholipids	0.520879	0.971481	-0.0029	negligible	0.8123	0.3978	0.2791	0.0186779	negligible	-0.0665566	negligible	-0.0852345	negligible	0.26196	0.28341	0.246949	1.08188	0.942697	0.871349
PC(33:4)	glycerophospholipids	0.530531	0.979605	-0.00305	negligible	0.8519	0.2932	0.387	-0.0146869	negligible	-0.0827729	negligible	-0.068086	negligible	0.165216	0.163596	0.152923	0.990195	0.925597	0.934762
PC(36:5)	glycerophospholipids	0.533572	0.979605	-0.0031	negligible	0.378	0.3009	0.8782	-0.0693996	negligible	-0.0814557	negligible	-0.0120561	negligible	20.2147	19.8172	20.3343	0.98034	1.00592	1.02609
TG(48:2)	glycerides	0.547	0.980128	-0.00331	negligible	0.8271	0.4123	0.2994	0.0171837	negligible	-0.0645266	negligible	-0.0817103	negligible	2.55118	2.76799	2.55471	1.08498	1.00138	0.922947
PC-O(38:6)	glycerophospholipids	0.54787	0.980128	-0.00332	negligible	0.5257	0.6497	0.2767	0.0499289	negligible	-0.0357261	negligible	-0.085655	negligible	0.999362	1.02702	0.984662	1.02768	0.98529	0.958753
CE(16:1)	cholesterol esters	0.54854	0.980128	-0.00333	negligible	0.5503	0.6215	0.2757	-0.0469916	negligible	0.0388382	negligible	0.0858299	negligible	16.446	15.4063	16.5009	0.936781	1.00334	1.07105
PC(36:4)	glycerophospholipids	0.55054	0.980128	-0.00336	negligible	0.6858	0.5006	0.2814	-0.0318241	negligible	0.0529963	negligible	0.0848204	negligible	29.3603	28.7137	28.7318	0.977976	0.978593	1.00063
LPC(22:5)	glycerophospholipids	0.579337	0.982399	-0.00378	negligible	0.3311	0.4188	0.8699	-0.0765194	negligible	-0.0636347	negligible	0.0128847	negligible	0.0326152	0.028022	0.0281121	0.85917	0.861933	1.00322
PC(30:0)	glycerophospholipids	0.579576	0.982399	-0.00379	negligible	0.3228	0.4382	0.8306	-0.077834	negligible	-0.0610051	negligible	0.016829	negligible	0.413888	0.405711	0.432243	0.980243	1.04435	1.0654
PC(37:2)	glycerophospholipids	0.58051	0.982399	-0.0038	negligible	0.6114	0.5951	0.299	-0.0399686	negligible	0.0418092	negligible	0.0817778	negligible	0.143476	0.141	0.144852	0.982744	1.00959	1.02732
PC-O(38:5)	glycerophospholipids	0.582685	0.982399	-0.00383	negligible	0.3355	0.4175	0.8787	0.0758164	negligible	0.0638085	negligible	-0.0120079	negligible	1.94055	2.03404	1.98275	1.04818	1.02175	0.974784
SM(34:1)	sphingolipids	0.586346	0.982399	-0.00388	negligible	0.5401	0.3066	0.6814	0.0482057	negligible	0.0805036	negligible	0.0322978	negligible	11.1381	11.5419	11.3946	1.03625	1.02303	0.987243
TG(44:1)	glycerides	0.588311	0.982399	-0.00391	negligible	0.5335	0.3089	0.6924	0.0489938	negligible	0.080108	negligible	0.0311142	negligible	0.437076	0.505325	0.520574	1.15615	1.19104	1.03018
TG(48:1)	glycerides	0.590529	0.982399	-0.00394	negligible	0.3955	0.9458	0.3589	0.0668725	negligible	-0.00534629	negligible	-0.0722188	negligible	4.11431	4.46788	4.08448	1.08593	0.992749	0.914189
TG(51:1)	glycerides	0.592632	0.982399	-0.00397	negligible	0.5609	0.31	0.6639	0.0457496	negligible	0.0799303	negligible	0.0341807	negligible	0.0586573	0.065774	0.0836689	1.12133	1.4264	1.27207
SM(39:2)	sphingolipids	0.595038	0.982399	-0.00401	negligible	0.4708	0.796	0.3275	-0.0567478	negligible	0.0203328	negligible	0.0770806	negligible	0.181068	0.1596	0.175128	0.881435	0.967193	1.09729
PC(37:6)	glycerophospholipids	0.596101	0.982399	-0.00402	negligible	0.6052	0.3111	0.6193	-0.0406653	negligible	-0.0797531	negligible	-0.0390878	negligible	0.449063	0.420328	0.41494	0.936011	0.924012	0.98718
PC(32:4)	glycerophospholipids	0.603443	0.982399	-0.00412	negligible	0.549	0.3202	0.6925	0.0471483	negligible	0.0782592	negligible	0.0311109	negligible	0.0575187	0.0565936	0.0599561	0.983916	1.04237	1.05941
SM(43:1)	sphingolipids	0.603995	0.982399	-0.00413	negligible	0.6631	0.3186	0.5738	-0.0342656	negligible	-0.0785218	negligible	-0.0442561	negligible	0.546101	0.544665	0.516048	0.997372	0.944969	0.947459
DG-O(36:4)	glycerides	0.608829	0.982399	-0.0042	negligible	0.552	0.6958	0.3246	0.046796	negligible	-0.0307592	negligible	-0.0775553	negligible	0.26568	0.269479	0.254402	1.0143	0.957551	0.944054
LPC(18:1)	glycerophospholipids	0.610767	0.982399	-0.00422	negligible	0.57	0.3246	0.6761	0.0446923	negligible	0.0775542	negligible	0.032862	negligible	3.10907	3.18193	3.28311	1.02343	1.05598	1.0318
LPC(16:0)	glycerophospholipids	0.620612	0.982399	-0.00436	negligible	0.3432	0.7759	0.5069	0.0746136	negligible	0.0223885	negligible	-0.0522251	negligible	5.41606	5.67814	5.42454	1.04839	1.00157	0.955337
PC(30:1)	glycerophospholipids	0.621893	0.982399	-0.00438	negligible	0.3351	0.5614	0.7012	0.0758835	negligible	0.0456966	negligible	-0.0301869	negligible	0.0535127	0.0681654	0.0638337	1.27382	1.19287	0.936454
AC(5:0)	acylcarnitines	0.625204	0.982399	-0.00442	negligible	0.3357	0.6721	0.5891	-0.0757942	negligible	-0.0332969	negligible	0.0424973	negligible	0.0231311	0.0214043	0.0239581	0.925348	1.03575	1.11931
PC(42:6)	glycerophospholipids	0.633487	0.982399	-0.00453	negligible	0.9636	0.3975	0.4234	0.00359236	negligible	0.0665901	negligible	0.0629978	negligible	0.0647445	0.051109	0.0694714	0.789395	1.07301	1.35928
Cer(40:1)	sphingolipids	0.634333	0.982399	-0.00454	negligible	0.6123	0.6576	0.3424	-0.0398662	negligible	0.034872	negligible	0.0747383	negligible	0.0740763	0.0715893	0.0803568	0.966426	1.08478	1.12247
TG(51:2)	glycerides	0.644391	0.982399	-0.00467	negligible	0.4761	0.3795	0.8677	-0.0560719	negligible	-0.06917	negligible	-0.0130981	negligible	1.04958	1.02788	0.978065	0.979326	0.931863	0.951535
SM(34:2)	sphingolipids	0.650645	0.982399	-0.00475	negligible	0.541	0.7687	0.3655	-0.0480973	negligible	0.0231288	negligible	0.0712261	negligible	1.57386	1.58665	1.65396	1.00813	1.05089	1.04242
SM(39:1)	sphingolipids	0.651146	0.982399	-0.00476	negligible	0.3774	0.5006	0.8341	-0.0694737	negligible	-0.0530032	negligible	0.0164704	negligible	0.773796	0.757432	0.754392	0.978852	0.974923	0.995986
LPC(16:1)	glycerophospholipids	0.651348	0.982399	-0.00476	negligible	0.3908	0.4706	0.891	0.0675462	negligible	0.0567703	negligible	-0.0107758	negligible	0.170557	0.182956	0.186452	1.0727	1.09319	1.01911
DG(36:3)	glycerides	0.653462	0.982399	-0.00479	negligible	0.6093	0.6848	0.3594	0.0402118	negligible	-0.0319329	negligible	-0.0721447	negligible	1.24954	1.38006	1.34834	1.10446	1.07907	0.977012
TG(49:1)	glycerides	0.656326	0.982399	-0.00482	negligible	0.4254	0.9911	0.4319	-0.0627257	negligible	-0.000876057	negligible	0.0618496	negligible	0.658038	0.637309	0.708182	0.968499	1.0762	1.11121
PC-O(34:3)	glycerophospholipids	0.666742	0.985261	-0.00496	negligible	0.4514	0.4248	0.964	0.0592614	negligible	0.0628092	negligible	0.0035478	negligible	0.807261	0.823411	0.855238	1.02001	1.05943	1.03865
SM(42:1)	sphingolipids	0.681848	0.985261	-0.00514	negligible	0.3927	0.5656	0.779	0.0672706	negligible	0.0451974	negligible	-0.0220732	negligible	1.8968	2.11897	2.05662	1.11713	1.08426	0.970574
LPC(17:0)	glycerophospholipids	0.681937	0.985261	-0.00514	negligible	0.638	0.6889	0.3842	-0.0370076	negligible	0.0314893	negligible	0.0684969	negligible	0.102801	0.102647	0.10195	0.998498	0.991715	0.993207
SM(36:1)	sphingolipids	0.684906	0.985261	-0.00518	negligible	0.3946	0.5724	0.7739	-0.0670065	negligible	-0.0444083	negligible	0.0225983	negligible	4.58277	4.58605	4.61462	1.00072	1.00695	1.00623
DG(42:0)	glycerides	0.690154	0.985261	-0.00524	negligible	0.9729	0.4478	0.4684	0.00267142	negligible	0.0597347	negligible	0.0570633	negligible	0.658062	0.640747	0.661252	0.973689	1.00485	1.032
AC(18:2)	acylcarnitines	0.695844	0.985261	-0.00531	negligible	0.4347	0.9162	0.4989	-0.0614843	negligible	-0.00827674	negligible	0.0532076	negligible	0.00705102	0.00684815	0.00700117	0.971227	0.992929	1.02235
PC-O(37:6)	glycerophospholipids	0.69725	0.985261	-0.00533	negligible	0.8147	0.5574	0.4118	-0.0184364	negligible	0.0461567	negligible	0.064593	negligible	0.0837339	0.0835828	0.0861815	0.998195	1.02923	1.03109
PC-O(35:3)	glycerophospholipids	0.697683	0.985261	-0.00533	negligible	0.6039	0.7501	0.4027	0.0408139	negligible	-0.0250489	negligible	-0.0658628	negligible	0.12939	0.136311	0.127753	1.05349	0.987348	0.937217
PC(40:5)	glycerophospholipids	0.705061	0.985261	-0.00542	negligible	0.6509	0.7046	0.4058	-0.0356012	negligible	0.0298209	negligible	0.0654221	negligible	0.621218	0.565653	0.658445	0.910554	1.05993	1.16405
DG(44:3)	glycerides	0.707796	0.985261	-0.00545	negligible	0.9166	0.51	0.4452	-0.00823236	negligible	0.0518464	negligible	0.0600787	negligible	0.682574	0.687085	0.690751	1.00661	1.01198	1.00534
TG(51:3)	glycerides	0.712737	0.985261	-0.00551	negligible	0.6968	0.4128	0.6674	-0.0306515	negligible	-0.0644558	negligible	-0.0338043	negligible	0.693797	0.663681	0.599519	0.956593	0.864114	0.903324
AC(8:0)	acylcarnitines	0.715528	0.985261	-0.00554	negligible	0.4154	0.6788	0.6886	-0.0641044	negligible	-0.0325777	negligible	0.0315268	negligible	0.0145538	0.013551	0.0139287	0.931094	0.957048	1.02787
DG(32:2)	glycerides	0.71901	0.985261	-0.00558	negligible	0.4263	0.6009	0.785	0.0626144	negligible	0.0411591	negligible	-0.0214553	negligible	0.182663	0.212365	0.196571	1.16261	1.07614	0.925627
TG(54:7)	glycerides	0.724025	0.985261	-0.00564	negligible	0.7283	0.6521	0.425	0.0273219	negligible	-0.0354659	negligible	-0.0627878	negligible	0.735426	0.766459	0.720017	1.0422	0.979049	0.939408
SM(44:2)	sphingolipids	0.725778	0.985261	-0.00566	negligible	0.6601	0.4263	0.7217	-0.0345898	negligible	-0.062612	negligible	-0.0280221	negligible	0.142542	0.140523	0.135266	0.985841	0.948955	0.962584
SM(41:2)	sphingolipids	0.734524	0.985261	-0.00576	negligible	0.44	0.6219	0.7799	-0.0607701	negligible	-0.0387913	negligible	0.0219788	negligible	1.51864	1.4424	1.45604	0.9498	0.958781	1.00946
PC(42:2)	glycerophospholipids	0.738429	0.985261	-0.00581	negligible	0.4934	0.5111	0.9778	-0.053895	negligible	-0.0517059	negligible	0.00218907	negligible	0.0605678	0.0455302	0.06075	0.751723	1.00301	1.33428
PC(40:7)	glycerophospholipids	0.74204	0.985261	-0.00585	negligible	0.5072	0.9956	0.5036	0.0521865	negligible	-0.000437806	negligible	-0.0526243	negligible	5.36345	5.43835	5.34409	1.01396	0.996389	0.982667
PC-O(40:6)	glycerophospholipids	0.74347	0.985261	-0.00586	negligible	0.4778	0.5449	0.9167	0.0558636	negligible	0.0476329	negligible	-0.00823069	negligible	0.333469	0.339487	0.33953	1.01805	1.01818	1.00013
TG(52:7)	glycerides	0.745474	0.985261	-0.00589	negligible	0.4826	0.542	0.9264	0.05525	negligible	0.0479826	negligible	-0.00726744	negligible	0.31309	0.346892	0.353318	1.10796	1.12849	1.01853
CE(18:2)	cholesterol esters	0.750854	0.985261	-0.00595	negligible	0.992	0.5172	0.5108	-0.000788012	negligible	0.0509581	negligible	0.0517461	negligible	300.41	299.354	304.217	0.996486	1.01268	1.01625
SM(33:1)	sphingolipids	0.753971	0.985261	-0.00598	negligible	0.6506	0.7723	0.458	-0.0356351	negligible	0.0227644	negligible	0.0583995	negligible	0.819265	0.824569	0.827855	1.00647	1.01048	1.00399
LPC(18:2)	glycerophospholipids	0.754668	0.985261	-0.00599	negligible	0.4812	0.8911	0.5703	-0.0554223	negligible	-0.0107693	negligible	0.0446531	negligible	3.28832	3.26779	3.37409	0.993758	1.02608	1.03253
DG(34:1)	glycerides	0.76038	0.985265	-0.00605	negligible	0.5561	0.9286	0.4977	0.0463152	negligible	-0.00704796	negligible	-0.0533632	negligible	1.37888	1.41985	1.41728	1.02971	1.02785	0.998186
PC(40:1)	glycerophospholipids	0.765128	0.985265	-0.0061	negligible	0.4696	0.7744	0.6622	0.0569076	negligible	0.0225441	negligible	-0.0343634	negligible	0.070859	0.0777182	0.0773074	1.0968	1.091	0.994714
PC(41:4)	glycerophospholipids	0.767249	0.985265	-0.00613	negligible	0.4737	0.6514	0.7911	-0.0563816	negligible	-0.0355449	negligible	0.0208367	negligible	0.0532445	0.0415876	0.0434906	0.781069	0.81681	1.04576
PC-O(36:6)	glycerophospholipids	0.781582	0.985564	-0.00628	negligible	0.6146	0.8665	0.502	0.0396129	negligible	-0.0132189	negligible	-0.0528318	negligible	0.400616	0.409764	0.404184	1.02283	1.00891	0.986383
PC-O(36:5)	glycerophospholipids	0.793128	0.985564	-0.0064	negligible	0.6248	0.5152	0.8714	0.0384725	negligible	0.0512092	negligible	0.0127366	negligible	1.60058	1.61061	1.63323	1.00626	1.0204	1.01405
LPC(20:3)	glycerophospholipids	0.800071	0.985564	-0.00647	negligible	0.9017	0.6142	0.5304	0.00971626	negligible	-0.0396529	negligible	-0.0493691	negligible	1.10412	1.12022	1.09446	1.01458	0.991249	0.977005
PC(34:3)	glycerophospholipids	0.801565	0.985564	-0.00649	negligible	0.5209	0.6446	0.8565	-0.0505067	negligible	-0.0362825	negligible	0.0142242	negligible	2.2429	2.2119	2.19946	0.986179	0.980632	0.994376
PC(39:7)	glycerophospholipids	0.807886	0.985564	-0.00656	negligible	0.649	0.8613	0.5289	0.0357999	negligible	-0.0137423	negligible	-0.0495422	negligible	0.296243	0.299519	0.293646	1.01106	0.991234	0.980392
DG(41:1)	glycerides	0.808112	0.985564	-0.00656	negligible	0.5174	0.711	0.7817	-0.0509426	negligible	-0.0291476	negligible	0.021795	negligible	0.538592	0.52847	0.532311	0.981207	0.988338	1.00727
CE(18:3)	cholesterol esters	0.814943	0.985564	-0.00663	negligible	0.5705	0.9734	0.5933	-0.0446389	negligible	-0.00262582	negligible	0.0420131	negligible	15.5582	15.7058	16.3016	1.00949	1.04778	1.03793
LPC(20:1)	glycerophospholipids	0.817764	0.985564	-0.00666	negligible	0.6571	0.8674	0.5414	0.0349229	negligible	-0.0131289	negligible	-0.0480517	negligible	0.041778	0.0406453	0.0394693	0.972887	0.944738	0.971067
CE(17:0)	cholesterol esters	0.81937	0.985564	-0.00667	negligible	0.9911	0.5903	0.5826	-0.000875252	negligible	0.0423622	negligible	0.0432375	negligible	0.62197	0.59148	0.586434	0.950978	0.942866	0.991469
TG(44:4)	glycerides	0.825046	0.985564	-0.00673	negligible	0.9105	0.6387	0.5607	0.0088398	negligible	-0.0369346	negligible	-0.0457744	negligible	0.031158	0.0329106	0.0311669	1.05625	1.00028	0.947017
SM(38:2)	sphingolipids	0.83775	0.985564	-0.00686	negligible	0.7959	0.7398	0.5548	0.0203478	negligible	-0.0261239	negligible	-0.0464717	negligible	0.950128	0.977275	0.975841	1.02857	1.02706	0.998532
TG(44:2)	glycerides	0.839515	0.985564	-0.00688	negligible	0.5682	0.6814	0.8727	0.0448959	negligible	0.0322936	negligible	-0.0126024	negligible	0.293396	0.293614	0.272566	1.00074	0.929003	0.928314
DG(42:1)	glycerides	0.840791	0.985564	-0.00689	negligible	0.6563	0.914	0.5804	-0.0350064	negligible	0.00848905	negligible	0.0434954	negligible	1.66715	1.61935	1.69361	0.971327	1.01587	1.04586
LPC-O(18:2)	glycerophospholipids	0.843822	0.985564	-0.00692	negligible	0.6127	0.9938	0.6182	0.0398192	negligible	0.000612603	negligible	-0.0392066	negligible	0.0126252	0.0126579	0.0122513	1.00259	0.970383	0.967878
PC(38:7)	glycerophospholipids	0.850226	0.985564	-0.00698	negligible	0.5739	0.8269	0.731	0.0442373	negligible	0.0171961	negligible	-0.0270412	negligible	7.90167	9.11121	9.14479	1.15307	1.15732	1.00369
LPC-O(18:0)	glycerophospholipids	0.853961	0.985564	-0.00702	negligible	0.662	0.9335	0.6027	0.0343915	negligible	-0.00656327	negligible	-0.0409548	negligible	0.0291602	0.0331393	0.0299299	1.13646	1.02639	0.903152
PC(37:5)	glycerophospholipids	0.855501	0.985564	-0.00703	negligible	0.7131	0.5857	0.8591	0.0289219	negligible	0.0428797	negligible	0.0139578	negligible	0.891368	0.951536	0.882234	1.0675	0.989753	0.927169
PC(32:0)	glycerophospholipids	0.857382	0.985564	-0.00705	negligible	0.752	0.5823	0.8148	0.0248525	negligible	0.0432731	negligible	0.0184206	negligible	2.13814	2.1329	2.17105	0.997547	1.01539	1.01789
AC(8:1)	acylcarnitines	0.862715	0.985564	-0.0071	negligible	0.7102	0.5988	0.8771	-0.0292272	negligible	-0.0413906	negligible	-0.0121634	negligible	0.0155693	0.0159628	0.0147395	1.02527	0.946704	0.92337
DG-O(32:2)	glycerides	0.866196	0.985564	-0.00714	negligible	0.6269	0.9579	0.6648	0.0382397	negligible	0.00415649	negligible	-0.0340832	negligible	0.264049	0.258966	0.265146	0.980748	1.00415	1.02386
SM(31:0)	sphingolipids	0.867774	0.985564	-0.00715	negligible	0.7144	0.8815	0.6066	-0.028789	negligible	0.0117256	negligible	0.0405146	negligible	0.0278411	0.0284275	0.026945	1.02106	0.967814	0.947852
TG(53:3)	glycerides	0.871522	0.985564	-0.00719	negligible	0.6372	0.9663	0.6677	0.0371012	negligible	0.00332511	negligible	-0.0337761	negligible	0.707345	0.70474	0.701588	0.996317	0.991861	0.995527
TG(52:6)	glycerides	0.8803	0.985564	-0.00727	negligible	0.7094	0.9158	0.6325	0.0293123	negligible	-0.00831243	negligible	-0.0376247	negligible	0.420931	0.477984	0.430215	1.13554	1.02206	0.900061
PC(39:4)	glycerophospholipids	0.88656	0.985564	-0.00733	negligible	0.709	0.9313	0.646	-0.0293552	negligible	0.006781	negligible	0.0361362	negligible	0.171659	0.162316	0.163348	0.945572	0.95158	1.00635
PC(38:3)	glycerophospholipids	0.888278	0.985564	-0.00735	negligible	0.6285	0.8244	0.7933	-0.0380608	negligible	-0.0174555	negligible	0.0206053	negligible	4.02598	4.03449	4.09443	1.00212	1.017	1.01486
SM(40:2)	sphingolipids	0.896426	0.985564	-0.00742	negligible	0.6905	0.6835	0.9925	0.0313224	negligible	0.0320661	negligible	0.000743688	negligible	2.72835	2.79575	2.76393	1.0247	1.01304	0.98862
CE(22:6)	cholesterol esters	0.897031	0.985564	-0.00743	negligible	0.8592	0.6456	0.7775	-0.0139551	negligible	-0.0361782	negligible	-0.0222231	negligible	13.1444	13.382	12.8738	1.01808	0.979413	0.962018
PC(40:2)	glycerophospholipids	0.900491	0.985564	-0.00746	negligible	0.6934	0.693	0.9996	-0.0310156	negligible	-0.0310593	negligible	-4.37455e-05	negligible	0.0521328	0.0520872	0.0509353	0.999124	0.97703	0.977886
TG(49:2)	glycerides	0.908006	0.985564	-0.00753	negligible	0.758	0.9088	0.6726	0.0242342	negligible	-0.00901127	negligible	-0.0332455	negligible	0.490427	0.472003	0.464014	0.962432	0.946143	0.983075
LPC(20:4)	glycerophospholipids	0.920658	0.985564	-0.00764	negligible	0.6877	0.8101	0.8714	0.0316251	negligible	0.0188963	negligible	-0.0127288	negligible	1.42643	1.45885	1.47448	1.02272	1.03368	1.01072
PC(36:3)	glycerophospholipids	0.921459	0.985564	-0.00765	negligible	0.7144	0.9698	0.7428	-0.0287818	negligible	-0.00297441	negligible	0.0258074	negligible	14.142	14.1727	14.0446	1.00217	0.993111	0.990956
PC(39:3)	glycerophospholipids	0.925302	0.985564	-0.00769	negligible	0.6963	0.8701	0.8205	0.0307059	negligible	0.0128597	negligible	-0.0178462	negligible	0.12608	0.125324	0.125228	0.994004	0.99324	0.999231
AC(10:1)	acylcarnitines	0.925383	0.985564	-0.00769	negligible	0.9061	0.702	0.7912	0.00927301	negligible	0.0300935	negligible	0.0208205	negligible	0.00628769	0.00708876	0.00688256	1.1274	1.09461	0.970911
PC(32:1)	glycerophospholipids	0.928895	0.985564	-0.00772	negligible	0.7029	0.8644	0.8331	0.0300056	negligible	0.0134282	negligible	-0.0165774	negligible	3.21833	3.35544	3.3191	1.0426	1.03131	0.989169
PC(34:1)	glycerophospholipids	0.932773	0.985564	-0.00775	negligible	0.7124	0.8833	0.8244	-0.0289991	negligible	-0.0115471	negligible	0.0174519	negligible	29.4277	28.4399	28.5689	0.966433	0.970817	1.00454
SM(44:1)	sphingolipids	0.933192	0.985564	-0.00776	negligible	0.753	0.7445	0.9911	-0.0247563	negligible	-0.0256311	negligible	-0.000874782	negligible	0.161136	0.156574	0.154522	0.971693	0.958959	0.986895
PC(34:4)	glycerophospholipids	0.940693	0.985564	-0.00782	negligible	0.9769	0.775	0.753	0.00227436	negligible	-0.0224811	negligible	-0.0247555	negligible	1.14105	1.1193	1.07963	0.980937	0.946177	0.964565
AC(10:3)	acylcarnitines	0.956865	0.985564	-0.00797	negligible	0.9831	0.7904	0.8067	-0.00166191	negligible	-0.0209051	negligible	-0.0192432	negligible	0.00536314	0.00573773	0.00536818	1.06985	1.00094	0.935593
SM(33:2)	sphingolipids	0.95743	0.985564	-0.00797	negligible	0.9357	0.8383	0.7759	0.0063415	negligible	-0.0160505	negligible	-0.022392	negligible	0.514933	0.535439	0.533345	1.03982	1.03576	0.996089
SM(30:1)	sphingolipids	0.959494	0.985564	-0.00799	negligible	0.7904	0.9672	0.8223	-0.0209049	negligible	-0.00323632	negligible	0.0176686	negligible	0.0455706	0.0460611	0.0443246	1.01076	0.972658	0.962301
TG(54:2)	glycerides	0.95981	0.985564	-0.00799	negligible	0.7938	0.8188	0.9743	-0.020555	negligible	-0.0180184	negligible	0.00253657	negligible	0.236475	0.230942	0.218887	0.976602	0.925623	0.947799
DG(36:2)	glycerides	0.959969	0.985564	-0.00799	negligible	0.827	0.9614	0.7896	0.0171875	negligible	-0.00380486	negligible	-0.0209923	negligible	1.79796	1.83994	1.82771	1.02335	1.01655	0.993352
SM(41:1)	sphingolipids	0.9604	0.985564	-0.008	negligible	0.8684	0.7784	0.9079	-0.0130327	negligible	-0.0221293	negligible	-0.00909665	negligible	1.68806	1.64429	1.59622	0.974071	0.945593	0.970764
CE(19:2)	cholesterol esters	0.975653	0.994793	-0.00813	negligible	0.8322	0.9588	0.8728	-0.0166615	negligible	-0.00406699	negligible	0.0125945	negligible	0.514082	0.497424	0.489044	0.967596	0.951296	0.983154
PC-O(42:4)	glycerophospholipids	0.985605	0.994793	-0.00821	negligible	0.9406	0.9247	0.8658	0.00585971	negligible	-0.00743397	negligible	-0.0132937	negligible	0.0405022	0.0388776	0.0432459	0.959889	1.06774	1.11236
DG(32:1)	glycerides	0.986326	0.994793	-0.00822	negligible	0.9508	0.8702	0.919	0.00485393	negligible	0.0128564	negligible	0.00800242	negligible	0.378919	0.374079	0.370502	0.987227	0.977787	0.990438
PC(36:2)	glycerophospholipids	0.995421	0.995421	-0.0083	negligible	0.9296	0.9402	0.9894	-0.00695266	negligible	-0.0059032	negligible	0.00104946	negligible	23.1445	22.9754	22.9396	0.992693	0.991143	0.998439

## Sheet: Table S5
Table S5. Relative contribution of different lipids in serum-derived sEV and whole serum of cancer patients and healthy individuals
metabolite		serum-derived sEV				whole serum
compound	class	HC [‰]	LC [‰]	HC vs. LC p-value	LC/HC fold-change	HC [‰]	LC [‰]	HC vs. LC p-value	LC/HC fold-change
sum_acylcarnitines	acylcarnitines	0.15766	0.147176	0.6603	0.933498	6.22895	6.30499	0.7165	1.01221
sum_glycerides	glycerides	266.739	267.659	0.8296	1.00345	136.649	126.116	0.2831	0.922919
sum_DG	DG	18.9446	18.436	0.5312	0.973157	13.0211	12.8417	1	0.986227
sum_TG	TG	249.788	250.356	0.8326	1.00228	123.621	112.094	0.2516	0.906753
sum_glycerophospholipids	glycerophospholipids	223.197	217.466	0.8204	0.974322	250.409	249.37	0.857	0.995852
sum_LPC	LPC	3.64683	4.17856	0.2285	1.14581	19.3538	20.241	0.8969	1.04584
sum_PC	PC	217.003	211.372	0.9217	0.974049	229.11	228.275	0.9	0.996353
sum_sphingolipids	sphingolipids	26.2923	26.0208	0.6985	0.989673	48.2718	48.2067	0.7041	0.998653
sum_cholesterol esters	cholesteryl esters	470.615	470.608	0.7883	0.999985	557.086	560.315	0.2729	1.0058
AC(0:0)	acylcarnitines	N.Q.	N.Q.	-		4.65357	4.95842	0.5154	1.06551
AC(10:0)	acylcarnitines	N.Q.	N.Q.	-		0.0208286	0.0214242	0.9996	1.02859
AC(10:1)	acylcarnitines	N.Q.	N.Q.	-		0.00628769	0.00688256	0.702	1.09461
AC(10:2)	acylcarnitines	N.Q.	N.Q.	-		0.00235768	0.00223735	0.4115	0.948963
AC(10:3)	acylcarnitines	N.Q.	N.Q.	-		0.00536314	0.00536818	0.7904	1.00094
AC(12:0)	acylcarnitines	N.Q.	N.Q.	-		0.00608584	0.00691158	0.549	1.13568
AC(12:1)	acylcarnitines	N.Q.	N.Q.	-		0.010056	0.0101588	0.6294	1.01022
AC(13:0)	acylcarnitines	N.Q.	N.Q.	-		0.00430014	0.00452753	0.9051	1.05288
AC(14:0)	acylcarnitines	N.Q.	N.Q.	-		0.00398919	0.00399784	0.601	1.00217
AC(14:0-OH)	acylcarnitines	N.Q.	N.Q.	-		0.00115393	0.00116405	0.9023	1.00877
AC(14:1)	acylcarnitines	N.Q.	N.Q.	-		0.0112303	0.0120051	0.672	1.06899
AC(14:2)	acylcarnitines	N.Q.	N.Q.	-		0.00298801	0.00337634	0.5162	1.12996
AC(16:0)	acylcarnitines	N.Q.	N.Q.	-		0.0144593	0.0147584	0.7392	1.02069
AC(16:1)	acylcarnitines	0.0108826	0.012727	0.3373	1.16948	0.00346356	0.00343074	0.6487	0.990523
AC(16:2)	acylcarnitines	0.00536504	0.00750361	0.1479	1.39861	N.Q.	N.Q.	-
AC(18:0)	acylcarnitines	0.00760046	0.00665189	0.4917	0.875196	0.00610844	0.00613663	0.4794	1.00462
AC(18:1)	acylcarnitines	N.Q.	0	-		0.0186422	0.0185593	0.8183	0.995551
AC(18:2)	acylcarnitines	N.Q.	0	-		0.00705102	0.00700117	0.9162	0.992929
AC(2:0)	acylcarnitines	N.Q.	0	-		1.10789	1.05344	0.9741	0.950853
AC(3:1)	acylcarnitines	0.120685	0.115767	0.9405	0.959253	N.Q.	N.Q.	-
AC(4:0)	acylcarnitines	N.Q.	0	-		0.0157814	0.018495	0.0554	1.17195
AC(5:0)	acylcarnitines	N.Q.	0	-		0.0231311	0.0239581	0.6721	1.03575
AC(5:0-DC)	acylcarnitines	N.Q.	0	-		0.0132545	0.0135492	0.5893	1.02223
AC(6:0)	acylcarnitines	N.Q.	0	-		0.00667233	0.0064237	0.7939	0.962737
AC(8:0)	acylcarnitines	N.Q.	0	-		0.0145538	0.0139287	0.6788	0.957048
AC(8:1)	acylcarnitines	N.Q.	0	-		0.0155693	0.0147395	0.5988	0.946704
CE(16:0)	cholesterol esters	22.3128	20.6954	0.6878	0.927513	12.9696	14.1979	0.2093	1.0947
CE(16:1)	cholesterol esters	12.2285	13.6825	0.4358	1.1189	16.446	16.5009	0.6215	1.00334
CE(17:0)	cholesterol esters	12.4908	12.4427	0.5538	0.996152	0.62197	0.586434	0.5903	0.942866
CE(17:1)	cholesterol esters	N.Q.	0	-		1.59821	1.70945	0.1471	1.0696
CE(17:2)	cholesterol esters	3.9153	3.44556	0.9061	0.880024	N.Q.	N.Q.	-
CE(18:1)	cholesterol esters	75.4456	76.3254	0.1598	1.01166	83.378	85.4377	0.037	1.0247
CE(18:2)	cholesterol esters	222.578	231.241	0.7799	1.03892	300.41	304.217	0.5172	1.01268
CE(18:3)	cholesterol esters	11.5979	11.6811	0.5649	1.00717	15.5582	16.3016	0.9734	1.04778
CE(19:2)	cholesterol esters	1.74323	2.37087	0.0062	1.36005	0.514082	0.489044	0.9588	0.951296
CE(20:4)	cholesterol esters	55.2084	57.247	0.5888	1.03692	77.1199	80.3529	0.1911	1.04192
CE(20:5)	cholesterol esters	16.6392	16.604	0.4446	0.997883	19.2515	17.6974	0.195	0.919273
CE(22:5)	cholesterol esters	N.Q.	0	-		3.99644	4.1207	0.1415	1.03109
CE(22:6)	cholesterol esters	6.67624	6.45867	0.4114	0.96741	13.1444	12.8738	0.6456	0.979413
Cer(40:1)	sphingolipids	N.Q.	0	-		0.0740763	0.0803568	0.6576	1.08478
Cer(41:1)	sphingolipids	0.260836	0.320079	0.2429	1.22713	0.135307	0.144799	0.0991	1.07015
Cer(42:1)	sphingolipids	0.344418	0.45655	0.0134	1.32557	0.311567	0.312093	0.3674	1.00169
Cer(42:2)	sphingolipids	0.404956	0.466664	0.4559	1.15238	0.237642	0.249815	0.0583	1.05123
Cer(43:1)	sphingolipids	N.Q.	0	-		0.0700616	0.0688588	0.8157	0.982832
DG(32:1)	glycerides	0.723837	0.780544	0.8283	1.07834	0.378919	0.370502	0.8702	0.977787
DG(32:2)	glycerides	N.Q.	0	-		0.182663	0.196571	0.6009	1.07614
DG(34:1)	glycerides	2.529	2.38592	0.3	0.943424	1.37888	1.41728	0.9286	1.02785
DG(34:3)	glycerides	0.326203	0.317684	0.7947	0.973886	0.23589	0.218444	0.1185	0.926043
DG(36:2)	glycerides	2.25603	2.24713	0.6556	0.996058	1.79796	1.82771	0.9614	1.01655
DG(36:3)	glycerides	1.38661	1.37212	0.2651	0.989551	1.24954	1.34834	0.6848	1.07907
DG(36:4)	glycerides	0.57651	0.579116	0.3347	1.00452	0.467098	0.509416	0.6804	1.0906
DG(38:5)	glycerides	0.187551	0.166867	0.3552	0.889716	0.158674	0.141461	0.3168	0.891521
DG(39:0)	glycerides	0.391725	0.49	0.0989	1.25088	0.831568	0.7774	0.2393	0.93486
DG(41:1)	glycerides	0.401213	0.381731	0.9947	0.951443	0.538592	0.532311	0.711	0.988338
DG(42:0)	glycerides	0.362826	0.379032	0.2931	1.04467	0.658062	0.661252	0.4478	1.00485
DG(42:1)	glycerides	0.56167	0.533225	0.5326	0.949357	1.66715	1.69361	0.914	1.01587
DG(42:2)	glycerides	N.Q.	N.Q.	-		0.192731	0.209718	0.0166	1.08814
DG(44:3)	glycerides	0.355976	0.337838	0.8153	0.949048	0.682574	0.690751	0.51	1.01198
DG-O(32:2)	glycerides	1.13105	1.10999	0.6182	0.981381	0.264049	0.265146	0.9579	1.00415
DG-O(34:1)	glycerides	6.14172	6.12224	0.7783	0.996829	1.46604	1.51128	0.2792	1.03086
DG-O(36:4)	glycerides	0.394146	0.383959	0.3654	0.974154	0.26568	0.254402	0.6958	0.957551
LPC(12:0)	glycerophospholipids	0.48751	0.515833	0.4939	1.0581	N.Q.	N.Q.	-
LPC(15:0)	glycerophospholipids	N.Q.	N.Q.	-		0.0476767	0.045257	0.9553	0.949248
LPC(16:0)	glycerophospholipids	0.43273	0.4531	0.3206	1.04707	5.41606	5.42454	0.7759	1.00157
LPC(16:1)	glycerophospholipids	N.Q.	N.Q.	-		0.170557	0.186452	0.4706	1.09319
LPC(17:0)	glycerophospholipids	N.Q.	N.Q.	-		0.102801	0.10195	0.6889	0.991715
LPC(17:1)	glycerophospholipids	N.Q.	N.Q.	-		0.0281038	0.0292433	0.4626	1.04055
LPC(18:0)	glycerophospholipids	1.17448	1.23598	0.5034	1.05236	3.69124	3.66039	0.6708	0.991641
LPC(18:1)	glycerophospholipids	0.287464	0.316706	0.1531	1.10172	3.10907	3.28311	0.3246	1.05598
LPC(18:2)	glycerophospholipids	N.Q.	N.Q.	-		3.28832	3.37409	0.8911	1.02608
LPC(20:1)	glycerophospholipids	0.0731753	0.0842423	0.7385	1.15124	0.041778	0.0394693	0.8674	0.944738
LPC(20:3)	glycerophospholipids	0.684384	0.659895	0.8595	0.964218	1.10412	1.09446	0.6142	0.991249
LPC(20:4)	glycerophospholipids	0.0922394	0.0697833	0.6339	0.756545	1.42643	1.47448	0.8101	1.03368
LPC(22:5)	glycerophospholipids	N.Q.	N.Q.	-		0.0326152	0.0281121	0.4188	0.861933
LPC(22:6)	glycerophospholipids	N.Q.	N.Q.	-		0.255447	0.241983	0.1493	0.947292
LPC-O(16:1)	glycerophospholipids	N.Q.	N.Q.	-		0.0828968	0.0820439	0.9031	0.989712
LPC-O(18:0)	glycerophospholipids	N.Q.	N.Q.	-		0.0291602	0.0299299	0.9335	1.02639
LPC-O(18:1)	glycerophospholipids	0.411011	0.38815	0.7895	0.944379	0.0720716	0.0765259	0.298	1.0618
LPC-O(18:2)	glycerophospholipids	N.Q.	N.Q.	-		0.0126252	0.0122513	0.9938	0.970383
PC(24:0)	glycerophospholipids	0.136391	0.228202	0.0374	1.67314	N.Q.	N.Q.	-
PC(28:1)	glycerophospholipids	0.230303	0.246949	0.9698	1.07228	N.Q.	N.Q.	-
PC(29:2)	glycerophospholipids	0.0922523	0.105626	0.4134	1.14497	N.Q.	N.Q.	-
PC(30:0)	glycerophospholipids	0.279001	0.334991	0.1441	1.20068	0.413888	0.432243	0.4382	1.04435
PC(30:1)	glycerophospholipids	0.302025	0.286307	0.7475	0.947959	0.0535127	0.0638337	0.5614	1.19287
PC(30:3)	glycerophospholipids	1.1948	0.868553	0.3053	0.726941	N.Q.	N.Q.	-
PC(31:0)	glycerophospholipids	0.162921	0.1932	0.871	1.18585	0.0734653	0.0746002	0.6328	1.01545
PC(31:3)	glycerophospholipids	0.081604	0.0877783	0.9406	1.07566	N.Q.	N.Q.	-
PC(32:0)	glycerophospholipids	1.28743	1.29685	0.3562	1.00731	2.13814	2.17105	0.5823	1.01539
PC(32:1)	glycerophospholipids	3.39667	3.44338	0.899	1.01375	3.21833	3.3191	0.8644	1.03131
PC(32:2)	glycerophospholipids	0.413042	0.398943	0.6715	0.965864	0.610607	0.624864	0.1609	1.02335
PC(32:3)	glycerophospholipids	0.164195	0.170467	0.8885	1.0382	0.136788	0.121785	0.3009	0.890321
PC(32:4)	glycerophospholipids	0.0517478	0.0547553	0.8344	1.05812	0.0575187	0.0599561	0.3202	1.04237
PC(32:5)	glycerophospholipids	0.208283	0.230531	0.1229	1.10681	N.Q.	N.Q.	-
PC(33:0)	glycerophospholipids	0.363907	0.361578	0.9929	0.993598	0.189275	0.19075	0.8782	1.00779
PC(33:2)	glycerophospholipids	0.183454	0.150771	0.4368	0.821845	0.353373	0.34924	0.8816	0.988303
PC(33:3)	glycerophospholipids	0.257279	0.216725	0.9018	0.842375	0.0556092	0.0550021	0.722	0.989082
PC(33:4)	glycerophospholipids	0.356433	0.366553	0.544	1.02839	0.165216	0.152923	0.2932	0.925597
PC(34:1)	glycerophospholipids	14.7981	14.6803	0.5101	0.992044	29.4277	28.5689	0.8833	0.970817
PC(34:2)	glycerophospholipids	21.6394	19.9826	0.3083	0.923438	N.Q.	N.Q.	-
PC(34:3)	glycerophospholipids	1.33833	1.41325	0.8455	1.05598	2.2429	2.19946	0.6446	0.980632
PC(34:4)	glycerophospholipids	0.937701	0.857189	0.6279	0.914138	1.14105	1.07963	0.775	0.946177
PC(34:5)	glycerophospholipids	0.981987	1.04268	0.6985	1.06181	0.244022	0.233447	0.1085	0.956664
PC(35:1)	glycerophospholipids	0.548158	0.559338	0.4052	1.0204	0.482033	0.527728	0.1308	1.0948
PC(35:2)	glycerophospholipids	0.329663	0.276224	0.9263	0.837899	0.915153	0.936581	0.5265	1.02341
PC(35:3)	glycerophospholipids	0.544261	0.632123	0.2531	1.16143	0.433909	0.451129	0.7488	1.03969
PC(35:4)	glycerophospholipids	0.0217204	0.0205603	0.8518	0.946588	0.295514	0.264152	0.4392	0.893873
PC(35:5)	glycerophospholipids	1.212	1.28553	0.6077	1.06067	0.18512	0.17904	0.3798	0.967156
PC(36:1)	glycerophospholipids	2.17598	2.27235	0.7731	1.04429	3.43363	4.93466	0.1798	1.43715
PC(36:2)	glycerophospholipids	10.9681	10.2935	0.3931	0.938492	23.1445	22.9396	0.9402	0.991143
PC(36:3)	glycerophospholipids	6.41119	6.26852	0.7235	0.977747	14.142	14.0446	0.9698	0.993111
PC(36:4)	glycerophospholipids	16.2333	16.2384	0.7742	1.00031	29.3603	28.7318	0.5006	0.978593
PC(36:5)	glycerophospholipids	15.4101	14.5587	0.0267	0.944745	20.2147	20.3343	0.3009	1.00592
PC(36:6)	glycerophospholipids	0.458998	0.446818	0.2308	0.973464	0.749172	0.706503	0.1846	0.943046
PC(37:0)	glycerophospholipids	0.833221	0.950014	0.3311	1.14017	N.Q.	N.Q.	-
PC(37:1)	glycerophospholipids	0.157787	0.157497	0.4572	0.998159	0.111035	0.115885	0.0661	1.04368
PC(37:2)	glycerophospholipids	0.296275	0.319574	0.742	1.07864	0.143476	0.144852	0.5951	1.00959
PC(37:3)	glycerophospholipids	0.0592717	0.0363252	0.2328	0.61286	0.219543	0.225813	0.4485	1.02856
PC(37:4)	glycerophospholipids	0.448271	0.456763	0.6536	1.01894	0.791185	0.781938	0.5286	0.988312
PC(37:5)	glycerophospholipids	0.423375	0.39188	0.0238	0.925611	0.891368	0.882234	0.5857	0.989753
PC(37:6)	glycerophospholipids	0.130995	0.120377	0.972	0.918937	0.449063	0.41494	0.3111	0.924012
PC(37:7)	glycerophospholipids	0.334878	0.311451	0.9698	0.930041	N.Q.	N.Q.	-
PC(38:0)	glycerophospholipids	13.7423	14.6191	0.5735	1.0638	N.Q.	N.Q.	-
PC(38:2)	glycerophospholipids	0.466354	0.441357	0.4359	0.9464	0.523969	0.59121	0.2509	1.12833
PC(38:3)	glycerophospholipids	2.01488	1.79829	0.0353	0.892506	4.02598	4.09443	0.8244	1.017
PC(38:4)	glycerophospholipids	6.39044	6.22475	0.65	0.974072	12.6447	13.0031	0.4328	1.02834
PC(38:5)	glycerophospholipids	10.1167	9.62625	0.0262	0.951523	15.0589	14.3716	0.0484	0.95436
PC(38:6)	glycerophospholipids	7.42798	6.84789	0.0076	0.921906	13.6792	12.8595	0.0269	0.940083
PC(38:7)	glycerophospholipids	5.94071	5.45171	0.0221	0.917688	7.90167	9.14479	0.8269	1.15732
PC(39:2)	glycerophospholipids	0.140347	0.150703	0.297	1.07379	N.Q.	N.Q.	-
PC(39:3)	glycerophospholipids	0.211173	0.200772	0.769	0.950745	0.12608	0.125228	0.8701	0.99324
PC(39:4)	glycerophospholipids	0.229721	0.21774	0.9344	0.947846	0.171659	0.163348	0.9313	0.95158
PC(39:5)	glycerophospholipids	0.432225	0.374275	0.462	0.865926	0.123193	0.131741	0.522	1.06939
PC(39:6)	glycerophospholipids	N.Q.	N.Q.	-		0.26196	0.246949	0.3978	0.942697
PC(39:7)	glycerophospholipids	0.482576	0.462553	0.664	0.958509	0.296243	0.293646	0.8613	0.991234
PC(40:1)	glycerophospholipids	N.Q.	N.Q.	-		0.070859	0.0773074	0.7744	1.091
PC(40:2)	glycerophospholipids	N.Q.	N.Q.	-		0.0521328	0.0509353	0.693	0.97703
PC(40:3)	glycerophospholipids	0.0997852	0.101682	0.6326	1.01901	0.0820661	0.0700011	0.133	0.852983
PC(40:4)	glycerophospholipids	0.546849	0.547733	0.8144	1.00162	0.465012	0.494932	0.2817	1.06434
PC(40:5)	glycerophospholipids	1.0822	0.97957	0.3548	0.905163	0.621218	0.658445	0.7046	1.05993
PC(40:6)	glycerophospholipids	2.747	2.48128	0.17	0.90327	4.75455	4.57608	0.1437	0.962465
PC(40:7)	glycerophospholipids	3.68024	3.52628	0.2427	0.958167	5.36345	5.34409	0.9956	0.996389
PC(40:8)	glycerophospholipids	1.7463	1.55323	0.0346	0.889444	1.35493	1.24435	0.8087	0.918391
PC(40:9)	glycerophospholipids	1.60311	1.4247	0.1868	0.888708	3.3102	2.97227	0.2053	0.897913
PC(41:1)	glycerophospholipids	0.0781806	0.0855502	0.8298	1.09426	N.Q.	N.Q.	-
PC(41:2)	glycerophospholipids	0.179458	0.195334	0.4197	1.08847	N.Q.	N.Q.	-
PC(41:4)	glycerophospholipids	0.0898111	0.0814928	0.8877	0.90738	0.0532445	0.0434906	0.6514	0.81681
PC(41:5)	glycerophospholipids	0.216479	0.168406	0.6616	0.777932	0.0281214	0.0303823	0.0796	1.0804
PC(41:8)	glycerophospholipids	N.Q.	N.Q.	-		0.144147	0.138128	0.1267	0.958248
PC(42:10)	glycerophospholipids	3.85593	4.25974	0.6904	1.10472	0.124924	0.146517	0.2046	1.17284
PC(42:2)	glycerophospholipids	0.1962	0.124455	0.0671	0.634328	0.0605678	0.06075	0.5111	1.00301
PC(42:3)	glycerophospholipids	6.74747	6.12676	0.9071	0.908008	N.Q.	N.Q.	-
PC(42:4)	glycerophospholipids	0.324172	0.299195	0.2833	0.922952	N.Q.	N.Q.	-
PC(42:6)	glycerophospholipids	N.Q.	N.Q.	-		0.0647445	0.0694714	0.3975	1.07301
PC(42:7)	glycerophospholipids	0.258573	0.317865	0.3404	1.22931	0.13013	0.171737	0.147	1.31973
PC(43:2)	glycerophospholipids	0.361654	0.341836	0.7086	0.945202	N.Q.	N.Q.	-
PC(44:1)	glycerophospholipids	0.176649	0.161709	0.5172	0.915429	0.0121445	0.0169516	0.1421	1.39582
PC(44:3)	glycerophospholipids	3.05451	3.1715	0.4845	1.0383	N.Q.	N.Q.	-
PC(44:7)	glycerophospholipids	0.812106	0.967851	0.4437	1.19178	N.Q.	N.Q.	-
PC(44:10)	glycerophospholipids	N.Q.	N.Q.	-		0.0187716	0.0199438	0.6044	1.06245
PC(46:2)	glycerophospholipids	0.205972	0.182513	0.4411	0.886108	N.Q.	N.Q.	-
PC-O(28:0)	glycerophospholipids	7.52178	8.64287	0.5354	1.14905	N.Q.	N.Q.	-
PC-O(30:0)	glycerophospholipids	N.Q.	N.Q.	-		0.0262887	0.0319978	0.0224	1.21717
PC-O(30:1)	glycerophospholipids	0.925789	0.931657	0.9871	1.00634	N.Q.	N.Q.	-
PC-O(32:0)	glycerophospholipids	0.0736969	0.0920678	0.1219	1.24928	N.Q.	N.Q.	-
PC-O(32:1)	glycerophospholipids	0.190855	0.209128	0.3027	1.09574	0.210046	0.218502	0.2072	1.04026
PC-O(32:3)	glycerophospholipids	N.Q.	N.Q.	-		0.0120603	0.0141578	0.0754	1.17392
PC-O(33:2)	glycerophospholipids	0.880599	0.926143	0.8894	1.05172	N.Q.	N.Q.	-
PC-O(33:3)	glycerophospholipids	0.0192273	0.0233534	0.0328	1.2146	N.Q.	N.Q.	-
PC-O(33:6)	glycerophospholipids	0.397758	0.46588	0.3624	1.17127	N.Q.	N.Q.	-
PC-O(34:1)	glycerophospholipids	0.333942	0.351152	0.3677	1.05154	0.574545	0.607269	0.0765	1.05696
PC-O(34:2)	glycerophospholipids	0.562237	0.572947	0.9956	1.01905	0.884098	0.954627	0.2752	1.07978
PC-O(34:3)	glycerophospholipids	0.279058	0.310831	0.3588	1.11386	0.807261	0.855238	0.4248	1.05943
PC-O(34:4)	glycerophospholipids	0.267566	0.260622	0.9168	0.974046	0.126195	0.139806	0.1252	1.10785
PC-O(35:3)	glycerophospholipids	0.0903276	0.0903284	0.9113	1.00001	0.12939	0.127753	0.7501	0.987348
PC-O(35:4)	glycerophospholipids	0.0299109	0.0557566	0.1937	1.86409	N.Q.	N.Q.	-
PC-O(36:2)	glycerophospholipids	0.0833749	0.111451	0.0528	1.33675	0.25618	0.268191	0.2904	1.04688
PC-O(36:3)	glycerophospholipids	0.798468	0.744983	0.9017	0.933016	0.723202	0.716698	0.4387	0.991006
PC-O(36:4)	glycerophospholipids	0.326055	0.253589	0.5691	0.77775	2.01197	2.07124	0.1526	1.02946
PC-O(36:5)	glycerophospholipids	1.20466	1.16756	0.6105	0.969203	1.60058	1.63323	0.5152	1.0204
PC-O(36:6)	glycerophospholipids	0.248194	0.292433	0.1482	1.17824	0.400616	0.404184	0.8665	1.00891
PC-O(37:6)	glycerophospholipids	N.Q.	N.Q.	-		0.0837339	0.0861815	0.5574	1.02923
PC-O(38:3)	glycerophospholipids	N.Q.	N.Q.	-		0.0284195	0.00862374	0.1925	0.303445
PC-O(38:4)	glycerophospholipids	2.68631	2.50234	0.9716	0.931514	0.948765	0.996853	0.0719	1.05069
PC-O(38:5)	glycerophospholipids	0.572193	0.58952	0.9165	1.03028	1.94055	1.98275	0.4175	1.02175
PC-O(38:6)	glycerophospholipids	0.536355	0.500913	0.5003	0.93392	0.999362	0.984662	0.6497	0.98529
PC-O(40:4)	glycerophospholipids	0.186709	0.197322	0.6604	1.05684	0.0882256	0.101241	0.0287	1.14753
PC-O(40:5)	glycerophospholipids	N.Q.	N.Q.	-		0.214473	0.237598	0.0275	1.10782
PC-O(40:6)	glycerophospholipids	N.Q.	N.Q.	-		0.333469	0.33953	0.5449	1.01818
PC-O(40:7)	glycerophospholipids	0.279089	0.214308	0.2037	0.767886	0.625276	0.597368	0.896	0.955366
PC-O(40:8)	glycerophospholipids	0.745919	0.776651	0.2312	1.0412	0.803845	0.785839	0.8047	0.9776
PC-O(42:4)	glycerophospholipids	N.Q.	N.Q.	-		0.0405022	0.0432459	0.9247	1.06774
PC-O(42:5)	glycerophospholipids	N.Q.	N.Q.	-		0.133282	0.155434	0.0201	1.1662
PC-O(42:6)	glycerophospholipids	N.Q.	N.Q.	-		0.0843996	0.0938392	0.4618	1.11184
SM(30:1)	sphingolipids	N.Q.	N.Q.	-		0.0455706	0.0443246	0.9672	0.972658
SM(31:0)	sphingolipids	N.Q.	N.Q.	-		0.0278411	0.026945	0.8815	0.967814
SM(31:1)	sphingolipids	N.Q.	N.Q.	-		0.0646739	0.0650394	0.9696	1.00565
SM(32:1)	sphingolipids	0.516672	0.499507	0.9776	0.966778	1.00514	1.03862	0.9866	1.03331
SM(33:1)	sphingolipids	0.372817	0.377068	0.3281	1.0114	0.819265	0.827855	0.7723	1.01048
SM(33:2)	sphingolipids	0.689297	0.659865	0.4874	0.957302	0.514933	0.533345	0.8383	1.03576
SM(34:1)	sphingolipids	4.20042	4.39811	0.2356	1.04706	11.1381	11.3946	0.3066	1.02303
SM(34:2)	sphingolipids	0.584486	0.596193	0.9743	1.02003	1.57386	1.65396	0.7687	1.05089
SM(35:1)	sphingolipids	0.156524	0.160523	0.7548	1.02555	0.314449	0.331849	0.3333	1.05533
SM(36:0)	sphingolipids	0.562801	0.581294	0.8283	1.03286	N.Q.	N.Q.	-
SM(36:1)	sphingolipids	1.95902	1.9116	0.8872	0.975793	4.58277	4.61462	0.5724	1.00695
SM(36:2)	sphingolipids	0.230993	0.255224	0.4363	1.1049	0.648888	0.644249	0.8706	0.99285
SM(37:1)	sphingolipids	0.188927	0.223464	0.0676	1.18281	0.296606	0.30442	0.6115	1.02634
SM(38:1)	sphingolipids	0.744896	0.800023	0.4235	1.07401	2.29663	2.22081	0.3066	0.966989
SM(38:2)	sphingolipids	0.395276	0.405137	0.5087	1.02495	0.950128	0.975841	0.7398	1.02706
SM(39:1)	sphingolipids	0.26214	0.216233	0.1621	0.824874	0.773796	0.754392	0.5006	0.974923
SM(39:2)	sphingolipids	1.18394	1.10563	0.7377	0.933855	0.181068	0.175128	0.796	0.967193
SM(40:1)	sphingolipids	0.940287	0.862764	0.4164	0.917554	0.168175	0.102849	0.2134	0.611559
SM(40:2)	sphingolipids	1.17543	1.11062	0.3553	0.94486	2.72835	2.76393	0.6835	1.01304
SM(40:4)	sphingolipids	0.446047	0.41766	0.5546	0.936358	0.423398	0.450361	0.8456	1.06368
SM(41:1)	sphingolipids	1.08062	0.980087	0.1713	0.906964	1.68806	1.59622	0.7784	0.945593
SM(41:2)	sphingolipids	0.661378	0.771574	0.3865	1.16662	1.51864	1.45604	0.6219	0.958781
SM(42:1)	sphingolipids	1.03645	1.00485	0.8389	0.969507	1.8968	2.05662	0.5656	1.08426
SM(42:2)	sphingolipids	2.85848	2.87869	0.9467	1.00707	7.45977	7.39024	0.6031	0.990679
SM(42:3)	sphingolipids	1.06107	1.04763	0.9291	0.987336	2.94053	3.0204	0.9929	1.02716
SM(43:1)	sphingolipids	N.Q.	N.Q.	-		0.546101	0.516048	0.3186	0.944969
SM(43:2)	sphingolipids	0.0500965	0.0608061	0.3718	1.21378	N.Q.	N.Q.	-
SM(44:1)	sphingolipids	0.429604	0.349261	0.381	0.812983	0.161136	0.154522	0.7445	0.958959
SM(44:2)	sphingolipids	1.52717	1.47757	0.7993	0.967525	0.142542	0.135266	0.4263	0.948955
TG(44:1)	glycerides	1.03051	1.04987	0.4975	1.01878	0.437076	0.520574	0.3089	1.19104
TG(44:2)	glycerides	0.4381	0.481167	0.8649	1.0983	0.293396	0.272566	0.6814	0.929003
TG(44:4)	glycerides	N.Q.	N.Q.	-		0.031158	0.0311669	0.6387	1.00028
TG(46:2)	glycerides	0.663677	0.862761	0.8274	1.29997	0.394597	0.387244	0.6898	0.981365
TG(48:1)	glycerides	7.1603	7.61856	0.6586	1.064	4.11431	4.08448	0.9458	0.992749
TG(48:2)	glycerides	5.32143	5.60579	0.7937	1.05344	2.55118	2.55471	0.4123	1.00138
TG(48:3)	glycerides	1.99255	2.14784	0.9375	1.07794	0.870922	0.842029	0.8404	0.966825
TG(49:1)	glycerides	1.07009	1.04036	0.8827	0.972217	0.658038	0.708182	0.9911	1.0762
TG(49:2)	glycerides	1.3146	1.25015	0.5601	0.950973	0.490427	0.464014	0.9088	0.946143
TG(50:1)	glycerides	18.0531	17.6493	0.5978	0.977631	8.11464	7.24153	0.2571	0.892404
TG(50:2)	glycerides	22.0866	22.2439	0.6456	1.00712	10.5177	10.3454	0.3216	0.983625
TG(50:3)	glycerides	9.33424	8.77631	0.1351	0.940228	4.63363	4.30455	0.1602	0.928979
TG(50:4)	glycerides	4.07775	3.43939	0.1458	0.843453	1.39824	1.45191	0.7344	1.03838
TG(51:1)	glycerides	1.08803	1.27564	0.3504	1.17242	0.0586573	0.0836689	0.31	1.4264
TG(51:2)	glycerides	2.2028	2.09102	0.9822	0.949255	1.04958	0.978065	0.3795	0.931863
TG(51:3)	glycerides	1.00718	0.972624	0.7029	0.965691	0.693797	0.599519	0.4128	0.864114
TG(51:4)	glycerides	0.437265	0.378481	0.1627	0.865564	0.282361	0.229773	0.0501	0.813757
TG(52:2)	glycerides	49.7207	48.907	0.6971	0.983636	24.4646	22.3797	0.2939	0.914778
TG(52:3)	glycerides	37.2964	37.2498	0.6917	0.998752	19.4156	19.0747	0.341	0.982439
TG(52:4)	glycerides	14.5234	14.3577	0.4974	0.988592	7.72941	7.43052	0.189	0.961331
TG(52:5)	glycerides	3.73796	3.39922	0.3419	0.909378	2.02134	1.80805	0.1453	0.894478
TG(52:6)	glycerides	1.18868	1.02506	0.0327	0.862358	0.420931	0.430215	0.9158	1.02206
TG(52:7)	glycerides	1.45221	1.34449	0.2941	0.92582	0.31309	0.353318	0.542	1.12849
TG(53:3)	glycerides	0.978259	0.945589	0.9623	0.966604	0.707345	0.701588	0.9663	0.991861
TG(53:4)	glycerides	0.800801	0.792416	0.86	0.989529	0.355643	0.291766	0.0975	0.820389
TG(53:5)	glycerides	0.32475	0.336517	0.4549	1.03623	0.242357	0.219961	0.5717	0.907588
TG(54:2)	glycerides	1.91417	2.69972	0.0191	1.41039	0.236475	0.218887	0.8188	0.925623
TG(54:3)	glycerides	13.436	13.396	0.9991	0.997021	6.84941	6.8733	0.8044	1.00349
TG(54:4)	glycerides	11.1979	11.5179	0.8659	1.02858	5.74226	5.82211	0.6712	1.01391
TG(54:5)	glycerides	7.67319	7.61563	0.8443	0.992499	4.24916	4.2911	0.4765	1.00987
TG(54:6)	glycerides	4.31567	3.93062	0.2024	0.910778	2.40571	2.17597	0.1019	0.904504
TG(54:7)	glycerides	1.38928	1.32616	0.2106	0.954567	0.735426	0.720017	0.6521	0.979049
TG(55:6)	glycerides	0.25609	0.26104	0.6975	1.01933	0.0607184	0.0460051	0.1755	0.757679
TG(56:6)	glycerides	2.90491	2.50413	0.2928	0.862032	1.36446	1.28031	0.2098	0.938329
TG(56:7)	glycerides	3.57414	3.1316	0.4223	0.876183	1.76481	1.58759	0.146	0.899582
TG(56:8)	glycerides	1.71697	1.34363	0.0262	0.782557	0.732932	0.716652	0.2595	0.977787
TG(56:9)	glycerides	1.13049	1.11579	0.8919	0.986995	N.Q.	N.Q.	-

## Sheet: Table S6
Table S6. Comparison of lipid signatures in sEV and whole serum. Listed are top-five compounds upregulated and downregulated in sEV from individuals with benign nodules.
Signature LC vs LN
Compound	sEV (fraction 3)			Whole serum
	LC vs. LN (p-value)	Rank	LC/LN (fold-change)	LC vs. LN (p-value)	Rank	LC/LN (fold-change)
upregulated in sEV of cancer patients (LC)
Cer(42:1)	0.002	1	1.386	0.554	55	0.968
PC(24:0)	0.003	2	2.137	not detected/quantitated
PC-O(32:0)	0.012	3	1.508	not detected/quantitated
LPC(20:1)	0.016	4	1.381	0.541	54	0.971
PC(35:2)	0.018	5	1.550	0.047	5	1.085
downregulated in sEV of cancer patients
TG(51:4)	0.076	1	0.850	0.235	22	0.845
PC(42:4)	0.085	2	0.865	not detected/quantitated
DG(36:3)	0.095	3	0.903	0.359	34	0.977
TG(52:5)	0.109	4	0.843	0.048	5	0.913
TG(54:5)	0.110	5	0.933	0.104	8	0.920
Signature HC vs LN
Compound	sEV (fraction 3)			Whole serum
	HC vs. LN (p-value)	Rank	HC/LN (fold-change)	HC vs. LN (p-value)	Rank	HC/LN (fold-change)
upregulated in sEV of individuals with benign nodules (LN)
PC-O(36:2)	0.060	1	1.442	0.236	15	1.069
CE(18:1)	0.063	2	1.057	0.533	36	1.009
CE(19:2)	0.105	3	1.345	0.832	52	0.968
TG(54:4)	0.126	4	1.047	0.292	20	1.112
CE(20:5)	0.157	5	1.156	0.324	21	0.933
downregulated sEV of individuals with benign nodules (LN)
PC(38:7)	0.006	1	0.877	0.574	59	1.153
PC(36:5)	0.011	2	0.924	0.378	35	0.980
PC(42:2)	0.011	3	0.556	0.493	46	0.752
PC(38:6)	0.012	4	0.939	0.230	20	0.958
PC(35:2)	0.023	5	0.541	0.176	13	0.944
